# Supplementary material for: Pathway-based drug repositioning using causal inference
Source: BMC Bioinformatics. 2013 Oct 22;14(Suppl 16):S3. doi: 10.1186/1471-2105-14-S16-S3 (PMC3853312; doi:10.1186/1471-2105-14-S16-S3)
Supplement: Additional file 1 — Predicted drug-disease associations. lists the 92,057 predicted associations and all possible causal chains connecting the drug-disease associations via target-and gene-involved pathways [file 1471-2105-14-S16-S3-S1.zip]

Archive with 1 entries (1 files):
- original-1471-2105-14-S16-S3-S1.txt
