# Supplementary material for: Pathway-based drug repositioning using causal inference
Source: BMC Bioinformatics. 2013 Oct 22;14(Suppl 16):S3. doi: 10.1186/1471-2105-14-S16-S3 (PMC3853312; doi:10.1186/1471-2105-14-S16-S3)
Supplement: Additional file 1 — Predicted drug-disease associations. lists the 92,057 predicted associations and all possible causal chains connecting the drug-disease associations via target-and gene-involved pathways [file 1471-2105-14-S16-S3-S1.zip › original-1471-2105-14-S16-S3-S1.txt]

------------------------------Part 1: the 92,057 drug-disease associations predicted by our methods ------------
Drug_Name	Disease_Name	Score
Nadroparin	Myocardial Infarction	6.142422
Nadroparin	Coronary Thrombosis	6.031041
Anakinra	Colorectal Neoplasms	5.996168
Nadroparin	Prostatic Neoplasms	5.925885
Anakinra	Heart Failure	5.862028
Anakinra	Arthritis, Rheumatoid	5.751151
Anakinra	Breast Neoplasms	5.740291
Nadroparin	Pulmonary Embolism	5.703509
Pentosan Polysulfate	Prostatic Neoplasms	5.68042
Nadroparin	Adenocarcinoma	5.662134
Fluocinonide	Leukemia-Lymphoma, Adult T-Cell	5.636942
Pentosan Polysulfate	Adenocarcinoma	5.584321
Anakinra	Leukemia, Lymphocytic, Chronic, B-Cell	5.582481
Anakinra	Prostatic Neoplasms	5.55793
Anakinra	Lung Neoplasms	5.55793
Fluocinonide	Breast Neoplasms	5.533611
Anakinra	Neoplasm Metastasis	5.533227
Anakinra	Carcinoma	5.525141
Pentosan Polysulfate	Lung Neoplasms	5.523213
Nadroparin	Arterial Occlusive Diseases	5.499382
Filgrastim	Breast Neoplasms	5.476827
Antithymocyte globulin	Asthma	5.47189
Antithymocyte globulin	Breast Neoplasms	5.454445
Nadroparin	Liver Cirrhosis, Experimental	5.445274
Plerixafor	Prostatic Neoplasms	5.44112
Anakinra	Neoplasms	5.436689
Anakinra	Leukemia, Myeloid, Acute	5.419653
Pentagastrin	Hypertension	5.40834
Nadroparin	Hemorrhage	5.404041
Antithymocyte globulin	Hypertension	5.395854
Pentosan Polysulfate	Glioma	5.388507
Antithymocyte globulin	Thrombosis	5.385245
Pentosan Polysulfate	Schizophrenia	5.38448
Anakinra	Migraine Disorders	5.38204
Anakinra	Esophageal Neoplasms	5.38204
Nadroparin	Pancreatic Neoplasms	5.372445
Leflunomide	Inflammation	5.367241
Nadroparin	Drug-Induced Liver Injury	5.361234
Sucralfate	Breast Neoplasms	5.355011
Nadroparin	Hypotension	5.320728
Nadroparin	Neoplasm Metastasis	5.320728
Anakinra	Hypertension	5.314729
Filgrastim	Arthritis, Rheumatoid	5.30843
Nadroparin	Meningitis	5.303559
Bimatoprost	Hypertension	5.302585
Latanoprost	Hypertension	5.302585
Travoprost	Hypertension	5.302585
Anakinra	Crohn Disease	5.293188
Antithymocyte globulin	Arthritis, Rheumatoid	5.286048
Nadroparin	Thrombophilia	5.283655
Nadroparin	Venous Thromboembolism	5.283655
Mefloquine	Asthma	5.276423
Anakinra	Hepatitis B	5.275902
Nadroparin	Embolism and Thrombosis	5.275611
Nadroparin	Disseminated Intravascular Coagulation	5.273502
Antithymocyte globulin	Myocardial Infarction	5.268559
Nadroparin	Stroke	5.268496
Anakinra	Fever	5.247564
Antithymocyte globulin	Colorectal Neoplasms	5.231094
Nadroparin	Neoplasm Invasiveness	5.228107
Nadroparin	Pain	5.218961
Anakinra	Diabetic Nephropathies	5.214986
Mefloquine	Inflammation	5.211625
Nadroparin	Carcinoma, Transitional Cell	5.208507
Antithymocyte globulin	Myocardial Reperfusion Injury	5.207801
Pentosan Polysulfate	Myocardial Infarction	5.207641
Antithymocyte globulin	Dermatitis, Atopic	5.199403
Antithymocyte globulin	Prostatic Neoplasms	5.195024
Anakinra	Kidney Failure, Chronic	5.179504
Porfimer	Colorectal Neoplasms	5.170205
Anakinra	Liver Cirrhosis, Experimental	5.168466
Nadroparin	Stomach Neoplasms	5.168115
Mefloquine	Hypertension	5.154261
Nadroparin	Hypertension	5.141612
Sucralfate	Schizophrenia	5.135991
Pentosan Polysulfate	Pancreatic Neoplasms	5.12698
Nadroparin	Alzheimer Disease	5.126023
Pentosan Polysulfate	Carcinoma, Hepatocellular	5.125158
Mecasermin	Diabetes Mellitus, Type 2	5.123964
Insulin Lispro	Diabetes Mellitus, Type 2	5.123964
Insulin Glargine	Diabetes Mellitus, Type 2	5.123964
Insulin Detemir	Diabetes Mellitus, Type 2	5.123964
Insulin Glulisine	Diabetes Mellitus, Type 2	5.123964
Insulin, porcine	Diabetes Mellitus, Type 2	5.123964
Insulin recombinant	Diabetes Mellitus, Type 2	5.123964
Anakinra	Colonic Neoplasms	5.119676
Fluocinonide	Stomach Neoplasms	5.110755
Pentosan Polysulfate	Neoplasm Metastasis	5.108431
Antithymocyte globulin	Lung Neoplasms	5.105776
Gallium nitrate	Hypertension	5.099947
Olsalazine	Inflammation	5.095972
Pentosan Polysulfate	Hypotension	5.075264
Filgrastim	Inflammation	5.074653
Mefloquine	Myocardial Infarction	5.073092
Antithymocyte globulin	Schizophrenia	5.072713
Ibutilide	Hypertension	5.069622
Isoproterenol	Hypertension	5.069567
Gemtuzumab ozogamicin	Colorectal Neoplasms	5.061011
Rifabutin	Inflammation	5.060005
Gemtuzumab ozogamicin	Breast Neoplasms	5.054142
Eptifibatide	Colorectal Neoplasms	5.053013
Antithymocyte globulin	Nephrotic Syndrome	5.048772
Tenecteplase	Substance Withdrawal Syndrome	5.042821
Mefloquine	Multiple Sclerosis	5.042802
Anakinra	Myocardial Reperfusion Injury	5.042795
Nadroparin	Reperfusion Injury	5.036119
Porfimer	Heart Failure	5.036065
Filgrastim	Wegener Granulomatosis	5.024205
Nadroparin	Lung Neoplasms	5.022079
Pentagastrin	Hyperkinesis	5.021608
Anakinra	Diabetes Mellitus, Experimental	5.021506
Terlipressin	Hypertension	5.021343
Antithymocyte globulin	Neutropenia	5.021068
Antithymocyte globulin	Stroke	5.013048
Propylthiouracil	Adenoma	5.001998
Methimazole	Adenoma	5.001998
Carbimazole	Adenoma	5.001998
Antithymocyte globulin	Thrombocytopenia	4.997969
Zonisamide	Hypertension	4.991895
Pentosan Polysulfate	Hyperkinesis	4.988189
Nadroparin	Angioedema	4.986884
Pentosan Polysulfate	Neoplasm Invasiveness	4.982643
Mefloquine	Albuminuria	4.973993
Filgrastim	Multiple Sclerosis	4.968458
Filgrastim	Mucocutaneous Lymph Node Syndrome	4.968458
Pentosan Polysulfate	Carcinoma, Transitional Cell	4.963043
Filgrastim	Drug-Induced Liver Injury	4.961026
Bexarotene	Psoriasis	4.956578
Leflunomide	Prostatic Neoplasms	4.953995
Methazolamide	Hypertension	4.9502
Loperamide	Hypertension	4.949117
Glipizide	Hypertension	4.946909
Trifluoperazine	Hypertension	4.943885
Alitretinoin	Psoriasis	4.941494
Pentosan Polysulfate	Liver Neoplasms, Experimental	4.941436
Antithymocyte globulin	Drug-Induced Liver Injury	4.934358
Pentagastrin	Tachycardia	4.929276
Gemtuzumab ozogamicin	Heart Failure	4.926871
Nadroparin	Myocardial Reperfusion Injury	4.925974
Nadroparin	Acute Kidney Injury	4.925974
Porfimer	Arthritis, Rheumatoid	4.925188
Pentosan Polysulfate	Stomach Neoplasms	4.922651
Anakinra	Cystic Fibrosis	4.922598
Amiodarone	Hypertension	4.919556
Eptifibatide	Heart Failure	4.918873
Bimatoprost	Hyperkinesis	4.915854
Latanoprost	Hyperkinesis	4.915854
Travoprost	Hyperkinesis	4.915854
Porfimer	Breast Neoplasms	4.914329
Plerixafor	Carcinoma, Hepatocellular	4.912446
Glipizide	Seizures	4.90996
Antithymocyte globulin	Pulmonary Disease, Chronic Obstructive	4.907389
Cinnarizine	Hypertension	4.905503
Antithymocyte globulin	Reperfusion Injury	4.904238
Antithymocyte globulin	Atrial Fibrillation	4.904238
Suramin	Hypertension	4.903206
Treprostinil	Hypertension	4.896244
Plerixafor	Neoplasm Metastasis	4.895719
Mefloquine	Prostatic Neoplasms	4.887835
Nadroparin	Glioma	4.887372
Gemtuzumab ozogamicin	Arthritis, Rheumatoid	4.885745
Nadroparin	Angina Pectoris	4.884011
Nadroparin	Bone Neoplasms	4.884011
Dasatinib	Schizophrenia	4.883111
Sunitinib	Neoplasm Metastasis	4.882534
Pentosan Polysulfate	Alzheimer Disease	4.880558
Alitretinoin	Schizophrenia	4.878004
Anakinra	Diabetes Mellitus, Type 2	4.876371
Aprindine	Hypertension	4.872803
Bepridil	Carcinoma, Hepatocellular	4.871882
Pentagastrin	Substance Withdrawal Syndrome	4.869851
Acitretin	Schizophrenia	4.868451
Etodolac	Psoriasis	4.863242
Anakinra	Coronary Artery Disease	4.862917
Antithymocyte globulin	Urticaria	4.860371
Flunarizine	Hypertension	4.859707
Tazarotene	Lung Neoplasms	4.856736
Nadroparin	Brain Ischemia	4.854933
Nadroparin	Budd-Chiari Syndrome	4.852834
Adapalene	Lung Neoplasms	4.849007
Filgrastim	Thrombosis	4.849001
Quinacrine	Hypertension	4.846778
Imatinib	Schizophrenia	4.844285
Plerixafor	Myocardial Infarction	4.843791
Sucralfate	Colorectal Neoplasms	4.839674
Pentosan Polysulfate	Thrombosis	4.836617
Pentosan Polysulfate	Cerebral Infarction	4.836617
Gabapentin	Hypertension	4.835801
Leflunomide	Bradycardia	4.834323
Nadroparin	Ventricular Fibrillation	4.827693
Nadroparin	Infarction, Middle Cerebral Artery	4.827693
Repaglinide	Hypertension	4.826545
Nateglinide	Hypertension	4.826545
Bimatoprost	Tachycardia	4.823522
Latanoprost	Tachycardia	4.823522
Travoprost	Tachycardia	4.823522
Pentosan Polysulfate	Mammary Neoplasms, Experimental	4.821813
Bepridil	Substance Withdrawal Syndrome	4.819129
Sunitinib	Schizophrenia	4.817939
Mefloquine	Stroke	4.817581
Pentosan Polysulfate	Carcinoma, Non-Small-Cell Lung	4.816725
Pentagastrin	Schizophrenia	4.81624
Mefloquine	Dermatitis, Atopic	4.815991
Nadroparin	Factor XIII Deficiency	4.812292
Nadroparin	Dermatitis, Allergic Contact	4.812292
Antithymocyte globulin	Colitis, Ulcerative	4.812215
Glipizide	Prostatic Neoplasms	4.811133
Arsenic trioxide	Drug-Induced Liver Injury	4.809729
Eptifibatide	Arthritis, Rheumatoid	4.807995
Sorafenib	Schizophrenia	4.806184
Suramin	Breast Neoplasms	4.805727
Leflunomide	Edema	4.804182
Nadroparin	Embolism, Cholesterol	4.803725
Nadroparin	Intracranial Hemorrhages	4.803725
Nadroparin	Intracranial Thrombosis	4.803725
Nadroparin	Brain Infarction	4.803725
Perphenazine	Hypertension	4.80157
Pimozide	Hypertension	4.800006
Eptifibatide	Breast Neoplasms	4.797136
Sunitinib	Melanoma	4.795142
Pentosan Polysulfate	Colonic Neoplasms	4.793885
Pentosan Polysulfate	Brain Injuries	4.793885
Lithium	Prostatic Neoplasms	4.792116
Leflunomide	Colorectal Neoplasms	4.79192
Pentosan Polysulfate	Reperfusion Injury	4.790654
Olsalazine	Osteoarthritis	4.790061
Repaglinide	Seizures	4.789596
Nateglinide	Seizures	4.789596
Nadroparin	Drug Toxicity	4.787218
Acitretin	Lung Neoplasms	4.785264
Tenecteplase	Cocaine-Related Disorders	4.784992
Antithymocyte globulin	Pancreatic Neoplasms	4.780669
Fluphenazine	Hypertension	4.779787
Nadroparin	Blood Coagulation Disorders	4.778947
Nadroparin	Sinus Thrombosis, Intracranial	4.778947
Desmopressin	Hypertension	4.776308
Gliclazide	Hypertension	4.775671
Filgrastim	Edema	4.772497
Megestrol	Prostatic Neoplasms	4.770776
Sucralfate	Stomach Neoplasms	4.769975
Nadroparin	Brain Edema	4.768012
Sirolimus	Schizophrenia	4.765308
Bimatoprost	Substance Withdrawal Syndrome	4.764097
Latanoprost	Substance Withdrawal Syndrome	4.764097
Travoprost	Substance Withdrawal Syndrome	4.764097
Antithymocyte globulin	Leukemia, Promyelocytic, Acute	4.764007
Sulindac	Schizophrenia	4.763933
Amlexanox	Prostatic Neoplasms	4.762546
Porfimer	Leukemia, Lymphocytic, Chronic, B-Cell	4.756519
Arsenic trioxide	Schizophrenia	4.754399
Lovastatin	Schizophrenia	4.752781
Bepridil	Hyperkinesis	4.752653
Pentagastrin	Pain	4.74877
Framycetin	Prostatic Neoplasms	4.747973
Pentosan Polysulfate	Carcinoma, Squamous Cell	4.746579
Pentosan Polysulfate	Diabetic Neuropathies	4.746579
Tazarotene	Schizophrenia	4.745247
Isoproterenol	Schizophrenia	4.743762
Mefloquine	Myocardial Reperfusion Injury	4.742016
Sucralfate	Arthritis, Rheumatoid	4.741323
Sucralfate	Hyperkinesis	4.7397
Triflusal	Osteoarthritis	4.739125
Gliclazide	Seizures	4.738722
Filgrastim	Colorectal Neoplasms	4.737754
Porfimer	Prostatic Neoplasms	4.731968
Porfimer	Lung Neoplasms	4.731968
Anakinra	Leukoencephalopathies	4.729937
Argatroban	Myocardial Infarction	4.72283
Bivalirudin	Myocardial Infarction	4.72283
Dabigatran etexilate	Myocardial Infarction	4.72283
Lepirudin	Myocardial Infarction	4.72283
Filgrastim	Lupus Erythematosus, Systemic	4.720523
Filgrastim	Malaria	4.720523
Sucralfate	Prostatic Neoplasms	4.720264
Etodolac	Lung Neoplasms	4.718468
Leflunomide	Leukemia	4.714457
Latanoprost	Schizophrenia	4.710486
Travoprost	Schizophrenia	4.710486
Bimatoprost	Schizophrenia	4.710486
Antithymocyte globulin	Hyperthyroidism	4.70999
Mefloquine	Pruritus	4.709603
Azelaic Acid	Breast Neoplasms	4.70881
Porfimer	Neoplasm Metastasis	4.707265
Pentosan Polysulfate	Proteinuria	4.705327
Antithymocyte globulin	Melanoma	4.705199
Felodipine	Tachycardia	4.705158
Lithium	Leukemia-Lymphoma, Adult T-Cell	4.703838
Auranofin	Drug-Induced Liver Injury	4.701857
Porfimer	Carcinoma	4.699178
Filgrastim	Hypertension	4.698017
Gefitinib	Schizophrenia	4.697905
Lidocaine	Schizophrenia	4.697905
Erlotinib	Schizophrenia	4.697905
Mesalazine	Drug-Induced Liver Injury	4.697302
Pentosan Polysulfate	Asthma	4.696924
Nadroparin	Nephrosis	4.696709
Lapatinib	Schizophrenia	4.69521
Promethazine	Hypertension	4.694481
Antithymocyte globulin	Lupus Erythematosus, Systemic	4.693854
Antithymocyte globulin	Malaria	4.693854
Leflunomide	Myocardial Reperfusion Injury	4.693251
Repaglinide	Prostatic Neoplasms	4.690769
Nateglinide	Prostatic Neoplasms	4.690769
Pentosan Polysulfate	Mesothelioma	4.685911
Trimipramine	Hypertension	4.682208
Meclofenamic acid	Arthritis, Rheumatoid	4.680211
Olopatadine	Hypertension	4.678027
Sucralfate	Inflammation	4.676848
Antithymocyte globulin	Hyperkinesis	4.676422
Pranlukast	Prostatic Neoplasms	4.675683
Clenbuterol	Breast Neoplasms	4.67519
Rifabutin	Breast Neoplasms	4.674499
Antithymocyte globulin	Peripheral Nervous System Diseases	4.673719
Anakinra	Hypercholesterolemia	4.672612
Antithymocyte globulin	Neoplasm Metastasis	4.672328
Simvastatin	Osteoarthritis	4.671666
Nadroparin	Ischemia	4.67123
Carbimazole	Lung Neoplasms	4.669864
Propylthiouracil	Lung Neoplasms	4.669864
Methimazole	Lung Neoplasms	4.669864
Antithymocyte globulin	Hypercholesterolemia	4.668978
Amlexanox	Adenocarcinoma	4.666447
Mefloquine	Reperfusion Injury	4.660272
Glipizide	Pain	4.659829
Glipizide	Heart Failure	4.659022
Miconazole	Myocardial Infarction	4.658977
Goserelin	Hypertension	4.657755
Nadroparin	Carcinoma	4.656931
Filgrastim	Prostatic Neoplasms	4.656073
Isoproterenol	Prostatic Neoplasms	4.655145
Meclofenamic acid	Inflammation	4.652548
Rasagiline	Breast Neoplasms	4.648735
Antithymocyte globulin	Pain	4.648154
Gemtuzumab ozogamicin	Leukemia, Lymphocytic, Chronic, B-Cell	4.647325
Glucosamine	Breast Neoplasms	4.646464
Pentosan Polysulfate	Substance Withdrawal Syndrome	4.644673
Bimatoprost	Pain	4.643016
Latanoprost	Pain	4.643016
Travoprost	Pain	4.643016
Gliclazide	Prostatic Neoplasms	4.639895
Eptifibatide	Leukemia, Lymphocytic, Chronic, B-Cell	4.639327
Pentosan Polysulfate	Venous Thrombosis	4.638546
Pentosan Polysulfate	Bone Neoplasms	4.638546
Pentosan Polysulfate	Angina Pectoris	4.638546
Felodipine	Substance Withdrawal Syndrome	4.638176
Megestrol	Schizophrenia	4.637581
Nadroparin	Glomerulonephritis, IGA	4.63677
Simvastatin	Schizophrenia	4.627339
Amrinone	Osteoarthritis	4.627233
Leflunomide	Neoplasm Invasiveness	4.626997
Gemtuzumab ozogamicin	Neutropenia	4.625051
Clenbuterol	Osteoarthritis	4.624766
Dexamethasone	Osteoarthritis	4.624191
Nadroparin	Carcinoma, Hepatocellular	4.624023
Gemtuzumab ozogamicin	Albuminuria	4.623765
Balsalazide	Breast Neoplasms	4.623657
Gemtuzumab ozogamicin	Lung Neoplasms	4.622774
Gemtuzumab ozogamicin	Prostatic Neoplasms	4.622774
Pentosan Polysulfate	Attention Deficit Disorder with Hyperactivity	4.622117
Hyaluronan	Multiple Sclerosis	4.621271
Antithymocyte globulin	Venous Thrombosis	4.621112
Gallium nitrate	Tachycardia	4.620883
Antithymocyte globulin	Adenoma	4.619964
Triflusal	Prostatic Neoplasms	4.617959
Mefloquine	Colitis, Ulcerative	4.616748
Amrinone	Breast Neoplasms	4.615758
Buserelin	Hypertension	4.615594
Eptifibatide	Lung Neoplasms	4.614776
Eptifibatide	Prostatic Neoplasms	4.614776
Hyaluronan	Leukemia	4.613661
Danazol	Prostatic Neoplasms	4.613141
Arsenic trioxide	Breast Neoplasms	4.611514
Dabigatran etexilate	Coronary Thrombosis	4.611449
Argatroban	Coronary Thrombosis	4.611449
Isoproterenol	Osteoarthritis	4.610495
Desipramine	Hypertension	4.610274
Dinoprost Tromethamine	Hypertension	4.609438
Tafluprost	Hypertension	4.609438
Dasatinib	Hypertension	4.60916
Minocycline	Osteoarthritis	4.608878
Clenbuterol	Neoplasm Metastasis	4.607111
Antithymocyte globulin	Glomerulonephritis, IGA	4.606491
Amlexanox	Lung Neoplasms	4.605339
Zonisamide	Hyperkinesis	4.605163
Levobunolol	Hypertension	4.604708
Nadroparin	Hemophilia A	4.604373
Plerixafor	Carcinoma, Non-Small-Cell Lung	4.604012
Vinblastine	Hypertension	4.603395
Nadroparin	Sepsis	4.602334
Nilvadipine	Tachycardia	4.601584
Levetiracetam	Hypertension	4.60155
Gemtuzumab ozogamicin	Wegener Granulomatosis	4.601521
Nadroparin	Cerebral Hemorrhage	4.601079
Lithium	Breast Neoplasms	4.600508
Miconazole	Prostatic Neoplasms	4.600444
Pranlukast	Osteoarthritis	4.599794
Chenodeoxycholic acid	Seizures	4.599555
Chenodeoxycholic acid	Heart Diseases	4.599555
Gemtuzumab ozogamicin	Neoplasm Metastasis	4.59807
Isradipine	Tachycardia	4.597388
Eptifibatide	Seizures	4.596965
Dobutamine	Hypertension	4.596189
Tazarotene	Breast Neoplasms	4.595913
Nisoldipine	Tachycardia	4.594589
Porfimer	Leukemia, Myeloid, Acute	4.593691
Adapalene	Breast Neoplasms	4.593288
Chloroquine	Osteoarthritis	4.593015
Ibutilide	Tachycardia	4.590559
Eptifibatide	Neoplasm Metastasis	4.590073
Gemtuzumab ozogamicin	Carcinoma	4.589983
Clenbuterol	Prostatic Neoplasms	4.589845
Pentosan Polysulfate	Liver Cirrhosis, Experimental	4.589541
Pranlukast	Breast Neoplasms	4.58832
Adapalene	Schizophrenia	4.588149
Triflusal	Breast Neoplasms	4.587333
Norepinephrine	Hypertension	4.584561
Iloprost	Myocardial Infarction	4.583162
Amoxapine	Hypertension	4.582636
Pentosan Polysulfate	Infarction, Middle Cerebral Artery	4.582228
Pentosan Polysulfate	Ventricular Fibrillation	4.582228
Eptifibatide	Carcinoma	4.581985
Gonadorelin	Hypertension	4.581527
Leuprolide	Hypertension	4.581527
Plerixafor	Mammary Neoplasms, Experimental	4.581173
Plerixafor	Colonic Neoplasms	4.581173
Plerixafor	Brain Injuries	4.581173
Reteplase	Coronary Thrombosis	4.58113
Irbesartan	Breast Neoplasms	4.57982
Miconazole	Osteoarthritis	4.578178
Sucralfate	Hypertension	4.576325
Sotalol	Hypertension	4.572154
Felodipine	Hyperkinesis	4.571701
Cinnarizine	Pain	4.571638
Amlodipine	Tachycardia	4.571142
Pirbuterol	Hypertension	4.571124
Levonorgestrel	Prostatic Neoplasms	4.569197
Epinephrine	Hypertension	4.568323
Antithymocyte globulin	Inflammation	4.566677
Fluspirilene	Hypertension	4.566112
Filgrastim	Status Epilepticus	4.566056
Pentagastrin	Heart Failure	4.564699
Acitretin	Breast Neoplasms	4.562676
Rifabutin	Prostatic Neoplasms	4.561685
Lovastatin	Breast Neoplasms	4.561561
Pentosan Polysulfate	Brain Edema	4.560791
Pentosan Polysulfate	Neointima	4.560791
Isoproterenol	Breast Neoplasms	4.560503
Metformin	Breast Neoplasms	4.560365
Methyltestosterone	Prostatic Neoplasms	4.559101
Oxandrolone	Prostatic Neoplasms	4.559101
Miconazole	Arthritis, Rheumatoid	4.556639
Porfimer	Esophageal Neoplasms	4.556077
Porfimer	Migraine Disorders	4.556077
Auranofin	Breast Neoplasms	4.555852
Amiloride	Schizophrenia	4.55438
Filgrastim	Colitis, Ulcerative	4.554202
Gallium nitrate	Substance Withdrawal Syndrome	4.553901
Gemtuzumab ozogamicin	Inflammation	4.552697
Mesalazine	Breast Neoplasms	4.551297
Antithymocyte globulin	Carcinoma	4.550807
Bepridil	Heart Failure	4.549131
Leflunomide	Neoplasms, Experimental	4.548517
Spironolactone	Prostatic Neoplasms	4.547648
Bepridil	Schizophrenia	4.547286
Sunitinib	Breast Neoplasms	4.546546
Gemtuzumab ozogamicin	Multiple Sclerosis	4.545774
Gemtuzumab ozogamicin	Mucocutaneous Lymph Node Syndrome	4.545774
Pentosan Polysulfate	Breast Neoplasms	4.545645
Sucralfate	Edema	4.54457
Dipivefrin	Hypertension	4.544506
Danazol	Hypertension	4.544456
Isoproterenol	Seizures	4.54422
Rifabutin	Pain	4.543705
Fenoterol	Hypertension	4.543683
Antithymocyte globulin	Status Epilepticus	4.543674
Mefloquine	Urticaria	4.542846
Albendazole	Hypertension	4.542697
Anakinra	Liver Cirrhosis, Biliary	4.542477
Terlipressin	Tachycardia	4.54228
Octreotide	Hypertension	4.540823
Eptifibatide	Hypertension	4.540353
Repaglinide	Pain	4.539464
Nateglinide	Pain	4.539464
Nateglinide	Heart Failure	4.538657
Repaglinide	Heart Failure	4.538657
Gemtuzumab ozogamicin	Drug-Induced Liver Injury	4.538342
Fluocinonide	Hemochromatosis	4.53833
Isoproterenol	Inflammation	4.536577
Suramin	Myocardial Infarction	4.53625
Pimecrolimus	Breast Neoplasms	4.535509
Nilvadipine	Substance Withdrawal Syndrome	4.534602
Leflunomide	Substance Withdrawal Syndrome	4.534302
Cevimeline	Hypertension	4.534101
Plerixafor	Carcinoma, Squamous Cell	4.533867
Plerixafor	Neoplasm Invasiveness	4.533867
Plerixafor	Diabetic Neuropathies	4.533867
Isradipine	Substance Withdrawal Syndrome	4.530406
Pentosan Polysulfate	Drug Toxicity	4.528591
Zonisamide	Breast Neoplasms	4.527671
Nisoldipine	Substance Withdrawal Syndrome	4.527607
Ethosuximide	Hypertension	4.527385
Trimethadione	Hypertension	4.527385
Methsuximide	Hypertension	4.527385
Nadroparin	Inflammation	4.527183
Nadroparin	Coronary Disease	4.525634
Nadroparin	Nephritis	4.525634
Terlipressin	Diabetes Insipidus, Nephrogenic	4.525178
Gallium nitrate	Osteoarthritis	4.52499
Etodolac	Breast Neoplasms	4.524553
Ibutilide	Substance Withdrawal Syndrome	4.523576
Isoproterenol	Substance Withdrawal Syndrome	4.523521
Pentosan Polysulfate	Brain Ischemia	4.522548
Pentosan Polysulfate	Thromboembolism	4.522548
Arsenic trioxide	Hypertension	4.522055
Anakinra	Bone Neoplasms	4.521838
Nitrendipine	Tachycardia	4.521195
Mefloquine	Atrial Fibrillation	4.520826
Cinnarizine	Hyperkinesis	4.518771
Defibrotide	Hypertension	4.518548
Antithymocyte globulin	Necrosis	4.518186
Anakinra	Peripheral Nervous System Diseases	4.515958
Brompheniramine	Hypertension	4.515264
Denileukin diftitox	Pain	4.514866
Nimodipine	Tachycardia	4.513446
Zonisamide	Tachycardia	4.512831
Erlotinib	Breast Neoplasms	4.512578
Lidocaine	Breast Neoplasms	4.512578
Nadroparin	PLASMINOGEN DEFICIENCY, TYPE I	4.511378
Chlorpheniramine	Schizophrenia	4.511099
Nadroparin	Hyperalgesia	4.509814
Nadroparin	Extravasation of Diagnostic and Therapeutic Materials	4.509814
Nadroparin	Hyperemia	4.509814
Everolimus	Breast Neoplasms	4.508718
Nadroparin	Skin Diseases, Vascular	4.508657
Megestrol	Hypertension	4.506714
Dabigatran etexilate	Prostatic Neoplasms	4.506293
Lepirudin	Prostatic Neoplasms	4.506293
Argatroban	Prostatic Neoplasms	4.506293
Bivalirudin	Prostatic Neoplasms	4.506293
Streptozocin	Stomach Neoplasms	4.506106
Glipizide	Inflammation	4.505333
Amlodipine	Substance Withdrawal Syndrome	4.50416
Gemtuzumab ozogamicin	Neoplasms	4.501533
Pentosan Polysulfate	Stomach Ulcer	4.500688
Pentosan Polysulfate	Glioblastoma	4.500688
Leflunomide	Breast Neoplasms	4.500028
Anakinra	Skin Neoplasms	4.498399
Filgrastim	Seizures	4.497624
Tamibarotene	Breast Neoplasms	4.49662
Dorzolamide	Hypertension	4.495317
Filgrastim	Neoplasms, Experimental	4.494351
Meperidine	Hypertension	4.494252
Eptifibatide	Neoplasms	4.493535
Leflunomide	Status Epilepticus	4.491752
Miconazole	Inflammation	4.489892
Isoproterenol	Carcinoma	4.489235
Porfimer	Hypertension	4.488766
Gliclazide	Pain	4.488591
Gliclazide	Heart Failure	4.487784
Filgrastim	Lung Neoplasms	4.487717
Isotretinoin	Breast Neoplasms	4.487538
Finasteride	Breast Neoplasms	4.487428
Dasatinib	Hyperkinesis	4.486819
Nadroparin	Neoplasm Recurrence, Local	4.485663
Plerixafor	Asthma	4.484211
Filgrastim	Colonic Neoplasms	4.483713
Acetazolamide	Hypertension	4.483521
Bepridil	Breast Neoplasms	4.483409
Alitretinoin	Hyperkinesis	4.481713
Cinnarizine	Schizophrenia	4.481449
Lenalidomide	Breast Neoplasms	4.481135
Ketoprofen	Breast Neoplasms	4.480346
Gemtuzumab ozogamicin	Necrosis	4.480299
Bepridil	Pain	4.479815
Vasopressin	Tachycardia	4.479108
Rifabutin	Alzheimer Disease	4.47898
Rifabutin	Cognition Disorders	4.47898
Rifabutin	Nerve Degeneration	4.47898
Droxidopa	Hypertension	4.478382
Cinitapride	Hypertension	4.477482
Eptifibatide	Leukemia, Myeloid, Acute	4.476498
Reteplase	Prostatic Neoplasms	4.475973
Diclofenac	Breast Neoplasms	4.47586
Terlipressin	Substance Withdrawal Syndrome	4.475297
Ethosuximide	Breast Neoplasms	4.475165
Trimethadione	Breast Neoplasms	4.475165
Methsuximide	Breast Neoplasms	4.475165
Anakinra	Cachexia	4.474127
Mefloquine	Hypercholesterolemia	4.473511
Acitretin	Hyperkinesis	4.472159
Iloprost	Coronary Thrombosis	4.471782
Hyaluronan	Asthma	4.471673
Glucosamine	Neoplasm Invasiveness	4.471554
Mefloquine	Neoplasm Invasiveness	4.471382
Methazolamide	Tachycardia	4.471137
Flutamide	Breast Neoplasms	4.471031
Testosterone Propionate	Breast Neoplasms	4.471031
Methyltestosterone	Breast Neoplasms	4.471031
Testosterone	Breast Neoplasms	4.471031
Cyproterone	Breast Neoplasms	4.471031
Oxandrolone	Breast Neoplasms	4.471031
Amlexanox	Glioma	4.470633
Loperamide	Tachycardia	4.470053
Nadroparin	Asthma	4.467706
Porfimer	Crohn Disease	4.467226
Porfimer	Heart Diseases	4.467226
Metformin	Leukemia, Myeloid, Acute	4.467034
Nateglinide	Diabetes Mellitus, Type 2	4.465607
Repaglinide	Diabetes Mellitus, Type 2	4.465607
Sulindac	Hypertension	4.465525
Trifluoperazine	Tachycardia	4.464821
Glucosamine	Asthma	4.464696
Filgrastim	Thrombocytopenia	4.46459
Leflunomide	Coronary Artery Disease	4.463481
Erlotinib	Hypertension	4.462861
Gefitinib	Hypertension	4.462861
Suramin	Seizures	4.461411
Tenecteplase	Prostatic Neoplasms	4.461282
Glipizide	Medulloblastoma	4.461262
Lapatinib	Hypertension	4.460166
Suramin	Hyperkinesis	4.459725
Spironolactone	Breast Neoplasms	4.459578
Pentosan Polysulfate	Hemorrhage	4.459078
Isoproterenol	Arthritis, Rheumatoid	4.459042
Latanoprost	Heart Failure	4.458944
Travoprost	Heart Failure	4.458944
Bimatoprost	Heart Failure	4.458944
Lithium	Tachycardia	4.458861
Glucosamine	Hypertension	4.458031
Antithymocyte globulin	Edema	4.457242
Sucralfate	Proteinuria	4.456838
Sucralfate	Pancreatic Neoplasms	4.455154
Pioglitazone	Breast Neoplasms	4.45506
Hyaluronan	Breast Neoplasms	4.454226
Zonisamide	Substance Withdrawal Syndrome	4.453407
Rifabutin	Asthma	4.453403
Clenbuterol	Necrosis	4.453256
Plerixafor	Breast Neoplasms	4.452904
Aminocaproic Acid	Myocardial Infarction	4.451984
Cromoglicic acid	Hypertension	4.450168
Porfimer	Hepatitis B	4.44994
Metformin	Heart Failure	4.449365
Magnesium Sulfate	Substance Withdrawal Syndrome	4.449272
Glipizide	Myocardial Infarction	4.448327
Imatinib	Hyperkinesis	4.447993
Gemtuzumab ozogamicin	Migraine Disorders	4.446883
Gemtuzumab ozogamicin	Esophageal Neoplasms	4.446883
Rifabutin	Inflammatory Bowel Diseases	4.445048
Nabumetone	Breast Neoplasms	4.444614
Ketorolac	Breast Neoplasms	4.444614
Mefenamic acid	Breast Neoplasms	4.444614
Acetaminophen	Breast Neoplasms	4.444614
Naproxen	Breast Neoplasms	4.444614
Bismuth Subsalicylate	Breast Neoplasms	4.444614
Piroxicam	Breast Neoplasms	4.444614
Fenoprofen	Breast Neoplasms	4.444614
Etoricoxib	Breast Neoplasms	4.444614
Ibuprofen	Breast Neoplasms	4.444614
Oxaprozin	Breast Neoplasms	4.444614
Phenylbutazone	Breast Neoplasms	4.444614
Tenoxicam	Breast Neoplasms	4.444614
Meloxicam	Breast Neoplasms	4.444614
Antrafenine	Breast Neoplasms	4.444614
Lumiracoxib	Breast Neoplasms	4.444614
Antipyrine	Breast Neoplasms	4.444614
Flurbiprofen	Breast Neoplasms	4.444614
Tolmetin	Breast Neoplasms	4.444614
Nadroparin	Hematuria	4.444028
Nadroparin	Graft Occlusion, Vascular	4.444028
Clenbuterol	Colorectal Neoplasms	4.442334
Diclofenac	Hypertension	4.441885
Desogestrel	Prostatic Neoplasms	4.441388
Tranexamic Acid	Myocardial Infarction	4.440752
Alteplase	Prostatic Neoplasms	4.440746
Nadroparin	Liver Neoplasms, Experimental	4.440301
Clenbuterol	Hypertension	4.440176
Antithymocyte globulin	Colonic Neoplasms	4.439138
Eptifibatide	Migraine Disorders	4.438885
Eptifibatide	Esophageal Neoplasms	4.438885
Carbimazole	Necrosis	4.438581
Propylthiouracil	Necrosis	4.438581
Miconazole	Breast Neoplasms	4.436707
Tenecteplase	Morphine Dependence	4.436686
Sucralfate	Neoplasms	4.434613
Leflunomide	Alzheimer Disease	4.434325
Tenecteplase	Osteoarthritis	4.433975
Antithymocyte globulin	Inflammatory Bowel Diseases	4.433536
Anakinra	Aortic Aneurysm, Abdominal	4.43229
Plerixafor	Substance Withdrawal Syndrome	4.431961
Fluticasone Propionate	Pain	4.431473
Rifabutin	Hyperkinesis	4.431332
Gemtuzumab ozogamicin	Hypertension	4.430664
Nadroparin	Breast Neoplasms	4.429919
Amrinone	Inflammation	4.428724
Antithymocyte globulin	Glomerulonephritis, Membranoproliferative	4.427981
Cinnarizine	Tachycardia	4.426439
Gemtuzumab ozogamicin	Thrombosis	4.426316
Clenbuterol	Inflammation	4.426257
Telmisartan	Breast Neoplasms	4.425994
Pentosan Polysulfate	Ischemia	4.425766
Pentosan Polysulfate	Pulmonary Embolism	4.425766
Antithymocyte globulin	Nerve Degeneration	4.425735
Suramin	Coronary Thrombosis	4.424869
Miconazole	Hypertension	4.424672
Suramin	Tachycardia	4.424142
Rifabutin	Drug Toxicity	4.423437
Sunitinib	Hyperkinesis	4.421647
Porfimer	Fever	4.421602
Nadroparin	Liver Cirrhosis	4.419512
Nadroparin	Factor V Deficiency	4.419512
Nadroparin	Thrombophilia, hereditary	4.419512
Nadroparin	Retinal Vein Occlusion	4.419512
Nadroparin	THROMBOPHILIA DUE TO ACTIVATED PROTEIN C RESISTANCE	4.419512
Nadroparin	Sagittal Sinus Thrombosis	4.419512
Bepridil	Myocardial Ischemia	4.417343
Treprostinil	Tachycardia	4.417181
Filgrastim	Osteoporosis	4.417146
Ethacrynic acid	Hypertension	4.416749
Ouabain	Hypertension	4.416749
Bretylium	Hypertension	4.416749
Clodronate	Hypertension	4.416032
Antithymocyte globulin	Carcinoma, Squamous Cell	4.412448
Antithymocyte globulin	Urinary Bladder Neoplasms	4.412448
Vasopressin	Substance Withdrawal Syndrome	4.412126
Pranlukast	Adenocarcinoma	4.411932
Denileukin diftitox	Arthritis, Rheumatoid	4.411835
Cyclandelate	Hypertension	4.411614
Filgrastim	Adenocarcinoma	4.411281
Sorafenib	Hyperkinesis	4.409893
Trifluoperazine	Pain	4.40967
Meclofenamic acid	Breast Neoplasms	4.409595
Paroxetine	Hypertension	4.408959
Streptozocin	Diabetes Mellitus, Type 2	4.407704
Albendazole	Breast Neoplasms	4.407658
Glipizide	Tachycardia	4.407065
Fluocinonide	Uremia	4.407025
Treprostinil	Hyperkinesis	4.405262
Chlorprothixene	Hypertension	4.40515
Alendronate	Leukemia	4.40441
Bezafibrate	Breast Neoplasms	4.404335
Loperamide	Hyperkinesis	4.404317
Methazolamide	Substance Withdrawal Syndrome	4.404154
Benzquinamide	Hypertension	4.403632
Pentosan Polysulfate	Skin Neoplasms	4.403162
Loperamide	Substance Withdrawal Syndrome	4.403071
Denileukin diftitox	Hyperkinesis	4.402493
Anakinra	Anorexia	4.400761
Ceruletide	Hypertension	4.399988
Pranlukast	Hypertension	4.399886
Zonisamide	Schizophrenia	4.399796
Nadroparin	Liver Failure	4.399457
Nadroparin	PROTHROMBIN DEFICIENCY, CONGENITAL	4.399457
Nadroparin	Nerve Degeneration	4.399457
Nadroparin	Hypoprothrombinemias	4.399457
Dextrothyroxine	Hyperthyroidism	4.398877
Trifluoperazine	Substance Withdrawal Syndrome	4.39784
Isoproterenol	Hyperkinesis	4.396681
Hyaluronan	Hypertension	4.395635
Nadroparin	Seizures	4.395064
Lercanidipine	Tachycardia	4.394839
Chloroquine	Inflammation	4.394506
Triflusal	Hypertension	4.393568
Antithymocyte globulin	Proteinuria	4.39356
Chloroquine	Hypertension	4.393107
Quinine	Skin Diseases	4.393076
Metformin	Prostatic Neoplasms	4.392581
Rifabutin	Lung Neoplasms	4.391311
Rifabutin	Colorectal Neoplasms	4.391311
Pentosan Polysulfate	Glomerulonephritis, IGA	4.391305
Sucralfate	Lung Neoplasms	4.391163
Quinestrol	Prostatic Neoplasms	4.39072
Mestranol	Prostatic Neoplasms	4.39072
Toremifene	Prostatic Neoplasms	4.39072
Clomifene	Prostatic Neoplasms	4.39072
Fulvestrant	Prostatic Neoplasms	4.39072
Conjugated Estrogens	Prostatic Neoplasms	4.39072
Estrone	Prostatic Neoplasms	4.39072
Cinnarizine	Depressive Disorder	4.390205
Sucralfate	Seizures	4.389279
Dalteparin	Breast Neoplasms	4.389066
Porfimer	Diabetic Nephropathies	4.389023
Denileukin diftitox	Inflammation	4.388184
Filgrastim	Hyperalgesia	4.386184
Megestrol	Hyperalgesia	4.385989
Disopyramide	Hypertension	4.385232
Hyaluronan	Thrombosis	4.385026
Repaglinide	Inflammation	4.384968
Nateglinide	Inflammation	4.384968
Imipramine	Hypertension	4.384556
Argatroban	Schizophrenia	4.38416
Lepirudin	Schizophrenia	4.38416
Bivalirudin	Schizophrenia	4.38416
Dabigatran etexilate	Schizophrenia	4.38416
Maprotiline	Hypertension	4.384019
Glipizide	Hypotension	4.383735
Enprofylline	Hypertension	4.382205
Estriol	Prostatic Neoplasms	4.382182
Nicardipine	Substance Withdrawal Syndrome	4.381644
Fludrocortisone	Hypertension	4.380773
Levetiracetam	Breast Neoplasms	4.380658
Flunarizine	Tachycardia	4.380643
Paliperidone	Hypertension	4.380581
Hyaluronan	Arthritis, Rheumatoid	4.379034
Cevimeline	Schizophrenia	4.377715
Glyburide	Hypertension	4.377352
Isoproterenol	Neoplasm Invasiveness	4.377317
Isoproterenol	Carcinoma, Squamous Cell	4.377317
Aminocaproic Acid	Schizophrenia	4.377234
Plerixafor	Liver Cirrhosis, Experimental	4.376829
Flupenthixol	Hypertension	4.376537
Ixabepilone	Hypertension	4.375639
Glipizide	Ventricular Fibrillation	4.375452
Nortriptyline	Hypertension	4.375041
Cinnarizine	Tremor	4.374528
Sucralfate	Neoplasm Metastasis	4.374236
Sucralfate	Attention Deficit Disorder with Hyperactivity	4.373627
Amiodarone	Substance Withdrawal Syndrome	4.37351
Theobromine	Hypertension	4.373452
Leflunomide	Nerve Degeneration	4.373399
Methotrimeprazine	Hypertension	4.373127
Nimodipine	Breast Neoplasms	4.372741
Clenbuterol	Stomach Neoplasms	4.372719
Methimazole	Breast Neoplasms	4.372202
Propylthiouracil	Breast Neoplasms	4.372202
Carbimazole	Breast Neoplasms	4.372202
Nedocromil	Breast Neoplasms	4.371927
Irbesartan	Hyperkinesis	4.371735
Methacholine	Hypertension	4.371239
Trifluoperazine	Hyperkinesis	4.370805
Sunitinib	Myocardial Infarction	4.370682
Minocycline	Breast Neoplasms	4.369894
Glucosamine	Hyperkinesis	4.369661
Bezafibrate	Hypertension	4.369309
Bezafibrate	Diabetes Insipidus	4.369309
Sirolimus	Hyperkinesis	4.369017
Quinacrine	Tachycardia	4.367715
Sulindac	Hyperkinesis	4.367642
Sucralfate	Neoplasms, Experimental	4.367142
Pranlukast	Pain	4.367102
Cinnarizine	Substance Withdrawal Syndrome	4.367015
Iloprost	Prostatic Neoplasms	4.366625
Felodipine	Schizophrenia	4.366333
Olsalazine	Pain	4.366208
Thioridazine	Hypertension	4.366119
Doxepin	Hypertension	4.36524
Dabigatran etexilate	Thrombosis	4.36407
Anakinra	Multiple Sclerosis	4.361955
Clenbuterol	Edema	4.361348
Magnesium Sulfate	Hyperkinesis	4.360939
Alfuzosin	Hypertension	4.360187
Phenylephrine	Hypertension	4.360187
Miconazole	Edema	4.359886
Tirofiban	Colorectal Neoplasms	4.359866
Abciximab	Colorectal Neoplasms	4.359866
Clenbuterol	Lung Neoplasms	4.359524
Brompheniramine	Schizophrenia	4.358877
Arsenic trioxide	Hyperkinesis	4.358108
Gemtuzumab ozogamicin	Heart Diseases	4.358031
Gemtuzumab ozogamicin	Crohn Disease	4.358031
Cinnarizine	Hyperalgesia	4.357691
Nitrendipine	Hyperkinesis	4.357474
Suramin	Substance Withdrawal Syndrome	4.35716
Nadroparin	Factor X Deficiency	4.357017
Nadroparin	Arthritis, Rheumatoid	4.356977
Gabapentin	Tachycardia	4.356738
Modafinil	Hypertension	4.356579
Lovastatin	Hyperkinesis	4.35649
Olsalazine	Neoplasm Invasiveness	4.355728
Pentosan Polysulfate	Cerebral Hemorrhage	4.355615
Zuclopenthixol	Hypertension	4.355356
Nadroparin	Angina, Unstable	4.355166
Nadroparin	Purpura, Schoenlein-Henoch	4.355166
Cryptenamine	Schizophrenia	4.355058
Trihexyphenidyl	Hypertension	4.354923
Phytonadione	Prostatic Neoplasms	4.354721
Triflusal	Adenocarcinoma	4.354208
Imatinib	Hypertension	4.353802
Clenbuterol	Bipolar Disorder	4.353747
Porfimer	Kidney Failure, Chronic	4.353542
Pilocarpine	Hypertension	4.352919
Nadroparin	Liver Neoplasms	4.35288
Clenbuterol	Glioma	4.352861
Isradipine	Hyperkinesis	4.3516
Flunarizine	Breast Neoplasms	4.351525
Filgrastim	Stomach Neoplasms	4.351056
Olopatadine	Seizures	4.351038
Megestrol	Adenocarcinoma	4.350985
Treprostinil	Substance Withdrawal Syndrome	4.350198
Eptifibatide	Heart Diseases	4.350033
Eptifibatide	Crohn Disease	4.350033
Cinnarizine	Breast Neoplasms	4.349119
Alendronate	Hypertension	4.349115
Tazarotene	Hyperkinesis	4.348955
Olsalazine	Asthma	4.34887
Lithium	Hypertrophy, Left Ventricular	4.348433
Procyclidine	Hypertension	4.348409
Icatibant	Hypertension	4.34837
Clenbuterol	Heart Failure	4.348347
Donepezil	Hypertension	4.348189
Lercanidipine	Breast Neoplasms	4.348181
Quinine	Hypertension	4.348138
Plerixafor	Infarction, Middle Cerebral Artery	4.348079
Plerixafor	Brain Edema	4.348079
Plerixafor	Neointima	4.348079
Antithymocyte globulin	Heart Failure	4.347866
Metaraminol	Hypertension	4.347591
Mephentermine	Hypertension	4.347591
Midodrine	Hypertension	4.347591
Methoxamine	Hypertension	4.347591
Ergonovine	Hypertension	4.347591
Suramin	Arthritis, Rheumatoid	4.347544
Amiodarone	Hyperkinesis	4.346818
Pancuronium	Hypertension	4.346117
Miconazole	Adenocarcinoma	4.34581
Propericiazine	Hypertension	4.345804
Triflusal	Inflammation	4.345243
Dasatinib	Carcinoma	4.345227
Dasatinib	Heart Failure	4.345227
Clenbuterol	Leukemia, Myeloid, Acute	4.345147
Olopatadine	Pain	4.344162
Megestrol	Hypertrophy, Left Ventricular	4.343947
Antithymocyte globulin	Cardiovascular Diseases	4.343549
Antithymocyte globulin	HYPERTENSION, ESSENTIAL	4.343549
Glipizide	Edema	4.342806
Bivalirudin	Venous Thrombosis	4.342732
Porfimer	Liver Cirrhosis, Experimental	4.342503
Promazine	Hypertension	4.342368
Enflurane	Tachycardia	4.341351
Repaglinide	Medulloblastoma	4.340897
Nateglinide	Medulloblastoma	4.340897
Gemtuzumab ozogamicin	Hepatitis B	4.340745
Aminocaproic Acid	Coronary Thrombosis	4.340603
Sunitinib	Drug-Induced Liver Injury	4.340544
Glyburide	Seizures	4.340403
Dantrolene	Hypertension	4.33945
Efalizumab	Colorectal Neoplasms	4.339083
Trastuzumab	Colorectal Neoplasms	4.339083
Etanercept	Colorectal Neoplasms	4.339083
Intravenous Immunoglobulin	Colorectal Neoplasms	4.339083
Cetuximab	Colorectal Neoplasms	4.339083
Natalizumab	Colorectal Neoplasms	4.339083
Palivizumab	Colorectal Neoplasms	4.339083
Daclizumab	Colorectal Neoplasms	4.339083
Bevacizumab	Colorectal Neoplasms	4.339083
Alemtuzumab	Colorectal Neoplasms	4.339083
Alefacept	Colorectal Neoplasms	4.339083
Basiliximab	Colorectal Neoplasms	4.339083
Rituximab	Colorectal Neoplasms	4.339083
Muromonab	Colorectal Neoplasms	4.339083
Ibritumomab	Colorectal Neoplasms	4.339083
Tositumomab	Colorectal Neoplasms	4.339083
Methyl aminolevulinate	Colorectal Neoplasms	4.339083
Adalimumab	Colorectal Neoplasms	4.339083
Pranlukast	Seizures	4.338665
Megestrol	Colorectal Neoplasms	4.338239
Pentagastrin	Mood Disorders	4.336459
Fludrocortisone	Pain	4.335338
Rifabutin	Adenocarcinoma	4.334153
Gliclazide	Inflammation	4.334095
Reteplase	Thrombosis	4.33375
Escitalopram	Hypertension	4.333398
Pentagastrin	Hyperalgesia	4.333052
Isoflurane	Tachycardia	4.332819
Eptifibatide	Hepatitis B	4.332747
Nadroparin	Factor 8 deficiency, acquired	4.332439
Nadroparin	Autoimmune Diseases	4.332439
Trazodone	Hypertension	4.331747
Amlodipine	Breast Neoplasms	4.329731
Pentosan Polysulfate	Memory Disorders	4.329727
Antithymocyte globulin	Leukemia, Myeloid, Acute	4.329509
Tranexamic Acid	Coronary Thrombosis	4.329371
Filgrastim	Neoplasm Metastasis	4.32925
Lithium	Heart Failure	4.329096
Nadroparin	Protein C Deficiency	4.329041
Nadroparin	Congenital thrombotic disease, due to Protein C deficiency	4.329041
Nadroparin	Purpura Fulminans	4.329041
Nadroparin	THROMBOPHILIA DUE TO PROTEIN C DEFICIENCY, AUTOSOMAL RECESSIVE	4.329041
Nadroparin	Arteritis	4.329041
Aprindine	Hyperkinesis	4.328003
Filgrastim	Neoplasms	4.327972
Repaglinide	Myocardial Infarction	4.327961
Nateglinide	Myocardial Infarction	4.327961
Quetiapine	Hypertension	4.32786
Diltiazem	Substance Withdrawal Syndrome	4.327857
Lercanidipine	Substance Withdrawal Syndrome	4.327857
Albendazole	Schizophrenia	4.326761
Aprindine	Substance Withdrawal Syndrome	4.326757
Clozapine	Hypertension	4.325562
Olanzapine	Hypertension	4.324816
Gemtuzumab ozogamicin	Venous Thrombosis	4.324777
Ibutilide	Breast Neoplasms	4.323892
Gemtuzumab ozogamicin	Leukemia	4.32371
Nicardipine	Schizophrenia	4.323565
Gemtuzumab ozogamicin	Asthma	4.322785
Clenbuterol	Neoplasms	4.322757
Clenbuterol	Adenocarcinoma	4.322757
Perphenazine	Tachycardia	4.322506
Pentagastrin	Albuminuria	4.322213
Icatibant	Seizures	4.322007
Anakinra	Aortic Aneurysm	4.321168
Pimozide	Tachycardia	4.320942
Filgrastim	Acute Kidney Injury	4.320881
Nadroparin	Pemphigus	4.320686
Nadroparin	Mammary Neoplasms, Experimental	4.320678
Felodipine	Breast Neoplasms	4.320638
Amlexanox	Schizophrenia	4.31974
Suramin	Prostatic Neoplasms	4.319713
Colchicine	Hypertension	4.319261
Vinorelbine	Hypertension	4.319261
Vincristine	Hypertension	4.319261
Fluticasone Propionate	Hyperkinesis	4.319101
Tenecteplase	Thrombosis	4.319059
Clenbuterol	Carcinoma, Hepatocellular	4.318862
Filgrastim	IMMUNODEFICIENCY WITH HYPER-IgM, TYPE 3	4.317359
Icatibant	Schizophrenia	4.316929
Nitrendipine	Breast Neoplasms	4.316894
Eptifibatide	Cocaine-Related Disorders	4.316553
Ziprasidone	Hypertension	4.315894
Metformin	Coronary Artery Disease	4.315836
Nadroparin	Carcinoma, Non-Small-Cell Lung	4.31559
Lithium	Melanoma	4.315487
Loperamide	Schizophrenia	4.315349
Vardenafil	Depressive Disorder	4.314818
Albendazole	Hyperkinesis	4.314053
Flunarizine	Substance Withdrawal Syndrome	4.313661
Risperidone	Hypertension	4.313507
Clenbuterol	Ovarian Neoplasms	4.313281
Reteplase	Venous Thrombosis	4.312412
Gemtuzumab ozogamicin	Fever	4.312407
Sunitinib	Kidney Diseases	4.311943
Loperamide	Breast Neoplasms	4.310862
Antithymocyte globulin	Attention Deficit Disorder with Hyperactivity	4.31035
Aripiprazole	Hypertension	4.31019
Magnesium Sulfate	Breast Neoplasms	4.309789
Insulin Aspart	Hypertension	4.309535
Dextrothyroxine	Adenoma	4.308851
Leflunomide	Diabetic Neuropathies	4.308519
Methazolamide	Schizophrenia	4.308048
Miconazole	Carcinoma	4.308014
Nadroparin	Cerebrovascular Disorders	4.307588
Bacitracin	Hypertrophy, Left Ventricular	4.30443
Eptifibatide	Fever	4.304409
Isoproterenol	Pain	4.304286
Ipratropium bromide	Hypertension	4.30403
Carbimazole	Carcinoma	4.304008
Methimazole	Carcinoma	4.304008
Propylthiouracil	Carcinoma	4.304008
Vindesine	Hypertension	4.302911
Treprostinil	Seizures	4.302629
Nilvadipine	Hyperkinesis	4.301821
Gefitinib	Hyperkinesis	4.301614
Erlotinib	Hyperkinesis	4.301614
Lidocaine	Hyperkinesis	4.301614
Nisoldipine	Hyperkinesis	4.30083
Antithymocyte globulin	Respiratory Syncytial Virus Infections	4.300797
Fluphenazine	Tachycardia	4.300723
Isradipine	Breast Neoplasms	4.300451
Denileukin diftitox	Inflammatory Bowel Diseases	4.300247
Tramadol	Hypertension	4.299938
Lapatinib	Hyperkinesis	4.298919
Felodipine	Pain	4.298862
Alteplase	Thrombosis	4.298523
Lithium	Dermatitis, Allergic Contact	4.298373
Rifabutin	Crohn Disease	4.297865
Carvedilol	Breast Neoplasms	4.297855
Gemtuzumab ozogamicin	Malaria	4.297838
Gemtuzumab ozogamicin	Lupus Erythematosus, Systemic	4.297838
Tenecteplase	Venous Thrombosis	4.297721
Desmopressin	Tachycardia	4.297245
Cinnarizine	Catalepsy	4.296586
Rifabutin	Hypertension	4.295871
Treprostinil	Pain	4.295753
Docetaxel	Hypertension	4.2956
Pentoxifylline	Hypertension	4.295431
Gallamine Triethiodide	Schizophrenia	4.294985
Antithymocyte globulin	IMMUNODEFICIENCY WITH HYPER-IgM, TYPE 3	4.294977
Methazolamide	Seizures	4.293929
Methazolamide	Heart Diseases	4.293929
Levonorgestrel	Breast Neoplasms	4.293764
Porfimer	Colonic Neoplasms	4.293713
Sunitinib	Prostatic Neoplasms	4.293361
Nadroparin	Brain Injuries	4.292751
Nadroparin	Colonic Neoplasms	4.292751
Olsalazine	Hypertension	4.292353
Fluphenazine	Seizures	4.292071
Filgrastim	Hypertrophy, Left Ventricular	4.292064
Olopatadine	Hyperkinesis	4.291296
Clomipramine	Hypertension	4.29103
Tenecteplase	Breast Neoplasms	4.290533
Gliclazide	Medulloblastoma	4.290024
Amlexanox	Myocardial Infarction	4.289767
Gabapentin	Substance Withdrawal Syndrome	4.289755
Nadroparin	Meningoencephalitis	4.289544
Nadroparin	Paresis	4.289544
Nadroparin	Back Pain	4.289544
Nadroparin	Shock, Cardiogenic	4.289544
Nadroparin	Amphetamine-Related Disorders	4.289544
Nadroparin	Low Back Pain	4.289544
Nadroparin	THROMBOPHILIA, FAMILIAL, DUE TO DECREASED RELEASE OF TISSUE PLASMINOGEN ACTIVATOR;THPH9 HYPERFIBRINOLYSIS, FAMILIAL, DUE TO INCREASED RELEASE OF TISSUE PLASMINOGEN	4.289544
Nadroparin	Vasospasm, Intracranial	4.289544
Nadroparin	Pericardial Effusion	4.289544
Nadroparin	Bacteremia	4.289544
Nadroparin	Intracranial Embolism and Thrombosis	4.289544
Nadroparin	Cardiac Tamponade	4.289544
Nadroparin	Aphasia	4.289544
Nadroparin	Hematoma, Subdural	4.289544
Nadroparin	Spinal Cord Compression	4.289544
Nadroparin	Hematoma, Epidural, Spinal	4.289544
Plerixafor	Stomach Ulcer	4.287975
Rifabutin	Arthritis, Rheumatoid	4.28797
Amlodipine	Hyperkinesis	4.287846
Antithymocyte globulin	Thyrotoxicosis	4.28783
Ibutilide	Hyperkinesis	4.287784
Leflunomide	Necrosis	4.287395
Repaglinide	Tachycardia	4.286701
Nateglinide	Tachycardia	4.286701
Gallium nitrate	Breast Neoplasms	4.286335
Succinylcholine	Hypertension	4.285959
Paclitaxel	Hypertension	4.285833
Tropicamide	Hypertension	4.285409
Brinzolamide	Inflammation	4.28531
Fluphenazine	Pain	4.285196
Arsenic trioxide	Inflammation	4.284341
Dabigatran etexilate	Pulmonary Embolism	4.283917
Argatroban	Pulmonary Embolism	4.283917
Bivalirudin	Pulmonary Embolism	4.283917
Ergotamine	Hypertension	4.282904
Sucralfate	Gastrointestinal Stromal Tumors	4.282441
Oxymetazoline	Hypertension	4.281414
Suramin	Colorectal Neoplasms	4.281146
Tropicamide	Schizophrenia	4.280789
Pentosan Polysulfate	Coronary Disease	4.280169
Pentosan Polysulfate	Nephritis	4.280169
Gemtuzumab ozogamicin	Diabetic Nephropathies	4.279829
Cinnarizine	Psychotic Disorders	4.279582
Irbesartan	Tachycardia	4.279402
Gliclazide	Breast Neoplasms	4.278734
Nadroparin	Nephrotic Syndrome	4.278311
Nadroparin	Diabetic Nephropathies	4.278311
Alteplase	Venous Thrombosis	4.277185
Nadroparin	Glomerulonephritis, Membranoproliferative	4.276567
Glipizide	Drug Toxicity	4.276474
Isoproterenol	Adenocarcinoma	4.276124
Isoproterenol	Leukemia	4.275178
Cyclosporine	Hyperkinesis	4.275
Glipizide	Drug-Induced Liver Injury	4.274454
Xylometazoline	Hypertension	4.27441
Enflurane	Substance Withdrawal Syndrome	4.274368
Glipizide	Hyperalgesia	4.274133
Glipizide	Albuminuria	4.274133
Metoclopramide	Hypertension	4.273905
Fluocinonide	Pain	4.273493
Bepridil	Seizures	4.273245
Insulin Aspart	Seizures	4.272586
Eptifibatide	Diabetic Nephropathies	4.271831
Glipizide	Acute Kidney Injury	4.271696
Nilvadipine	Breast Neoplasms	4.271269
Filgrastim	Carcinoma, Hepatocellular	4.270251
Nicardipine	Hyperkinesis	4.270226
Cinnarizine	Cocaine-Related Disorders	4.269776
Loperamide	Kidney Diseases	4.269459
Hyaluronan	Myocardial Infarction	4.268341
Cinnarizine	Bipolar Disorder	4.267791
Phytonadione	Breast Neoplasms	4.267279
Isoflurane	Hyperkinesis	4.267083
Felbamate	Hypertension	4.266902
Nateglinide	Breast Neoplasms	4.266747
Repaglinide	Breast Neoplasms	4.266747
Isoflurane	Substance Withdrawal Syndrome	4.265837
Podofilox	Hypertension	4.265551
Sunitinib	Hypertension	4.265077
Glucosamine	Prostatic Neoplasms	4.264926
Nateglinide	Hypotension	4.26337
Repaglinide	Hypotension	4.26337
Isoproterenol	Inflammatory Bowel Diseases	4.262503
Naphazoline	Hypertension	4.261815
Apraclonidine	Hypertension	4.261815
Levosimendan	Substance Withdrawal Syndrome	4.261478
Nisoldipine	Breast Neoplasms	4.261432
Glucosamine	Myocardial Infarction	4.261364
Memantine	Hypertension	4.260224
Leflunomide	Spinal Cord Injuries	4.259455
Nedocromil	Prostatic Neoplasms	4.259113
Phytonadione	Adenocarcinoma	4.258622
Icatibant	Myocardial Infarction	4.257733
Auranofin	Inflammation	4.25735
Dalteparin	Myocardial Infarction	4.257113
Suramin	Heart Failure	4.256924
Nadroparin	Osteoporosis	4.256781
Sucralfate	Medulloblastoma	4.256465
Pentosan Polysulfate	Hyperplasia	4.256302
Mivacurium	Hypertension	4.256202
Gallium nitrate	Leukemia	4.256086
Naloxone	Prostatic Neoplasms	4.255775
Leflunomide	Heart Failure	4.255719
Miconazole	Esophageal Neoplasms	4.255584
Miconazole	Heart Failure	4.255584
Miconazole	Neoplasms	4.255584
Pentosan Polysulfate	Colorectal Neoplasms	4.255547
Perphenazine	Substance Withdrawal Syndrome	4.255524
Repaglinide	Ventricular Fibrillation	4.255087
Nateglinide	Ventricular Fibrillation	4.255087
Loperamide	Seizures	4.255085
Ipratropium bromide	Schizophrenia	4.254903
Pranlukast	Hyperkinesis	4.25473
Streptozocin	Infertility, Female	4.254218
Olopatadine	Schizophrenia	4.253973
Pimozide	Substance Withdrawal Syndrome	4.25396
Bambuterol	Hypertension	4.253922
Terbutaline	Hypertension	4.253922
Procaterol	Hypertension	4.253922
Arformoterol	Hypertension	4.253922
Orciprenaline	Hypertension	4.253922
Salmeterol	Hypertension	4.253922
Ritodrine	Hypertension	4.253922
Formoterol	Hypertension	4.253922
Olsalazine	Hyperkinesis	4.253835
Reteplase	Pulmonary Embolism	4.253597
Rifabutin	Carcinoma, Hepatocellular	4.253545
Nifedipine	Schizophrenia	4.25331
Bupivacaine	Hypertension	4.253079
Paroxetine	Schizophrenia	4.252573
Cinnarizine	Dyskinesia, Drug-Induced	4.251973
Antithymocyte globulin	Ovarian Neoplasms	4.251825
Enflurane	Hyperkinesis	4.251564
Isoproterenol	Carcinoma, Non-Small-Cell Lung	4.251277
Glucosamine	Arthritis, Rheumatoid	4.250992
Megestrol	Heart Failure	4.250866
Carbimazole	Leukemia, Myeloid, Acute	4.249905
Propylthiouracil	Leukemia, Myeloid, Acute	4.249905
Methimazole	Leukemia, Myeloid, Acute	4.249905
Clenbuterol	Esophageal Neoplasms	4.248742
Orphenadrine	Hypertension	4.248278
Tolazoline	Hypertension	4.248256
Leflunomide	Lung Neoplasms	4.247952
Mesalazine	Arthritis, Rheumatoid	4.247801
Iloprost	Inflammation	4.246791
Rifabutin	Neoplasms, Experimental	4.246506
Nadroparin	Diabetic Neuropathies	4.245445
Nadroparin	Carcinoma, Squamous Cell	4.245445
Fludrocortisone	Asthma	4.245037
Promazine	Schizophrenia	4.245021
Irbesartan	Prostatic Neoplasms	4.244628
Gemtuzumab ozogamicin	Kidney Failure, Chronic	4.244348
Mefloquine	Colonic Neoplasms	4.243671
Gemtuzumab ozogamicin	Seizures	4.243618
Dabigatran etexilate	Adenocarcinoma	4.242542
Argatroban	Adenocarcinoma	4.242542
Lepirudin	Adenocarcinoma	4.242542
Bivalirudin	Adenocarcinoma	4.242542
Nadroparin	Wegener Granulomatosis	4.24201
Glyburide	Prostatic Neoplasms	4.241576
Filgrastim	Proteinuria	4.241474
Propylthiouracil	Arthritis, Rheumatoid	4.241142
Methimazole	Arthritis, Rheumatoid	4.241142
Carbimazole	Arthritis, Rheumatoid	4.241142
Nedocromil	Pain	4.241133
Phenoxybenzamine	Substance Withdrawal Syndrome	4.240415
Pentosan Polysulfate	Arterial Occlusive Diseases	4.240199
Pentosan Polysulfate	Neoplasm Recurrence, Local	4.240199
Quinacrine	Inflammation	4.240084
Isoproterenol	Colorectal Neoplasms	4.239933
Fluticasone Propionate	Prostatic Neoplasms	4.239675
Sunitinib	Carcinoma, Hepatocellular	4.239543
Meclofenamic acid	Prostatic Neoplasms	4.239303
Aprindine	Schizophrenia	4.239035
Tenecteplase	Pulmonary Embolism	4.238906
Antithymocyte globulin	IgE RESPONSIVENESS, ATOPIC	4.238401
Antithymocyte globulin	Hypersensitivity	4.238401
Conivaptan	Hypertension	4.237599
Felodipine	Myocardial Ischemia	4.23639
Eptifibatide	Kidney Failure, Chronic	4.23635
Acamprosate	Hypertension	4.236118
Gallamine Triethiodide	Hypertension	4.236022
Maprotiline	Schizophrenia	4.235964
Gliclazide	Tachycardia	4.235827
Anakinra	Autoimmune Diseases	4.235592
Aminocaproic Acid	Prostatic Neoplasms	4.235446
Suramin	Inflammation	4.234848
Fluticasone Propionate	Inflammation	4.23382
Dasatinib	Carcinoma, Squamous Cell	4.23331
Dasatinib	Cardiomyopathies	4.23331
Dasatinib	Neoplasm Invasiveness	4.23331
Gemtuzumab ozogamicin	Liver Cirrhosis, Experimental	4.233309
Scopolamine	Schizophrenia	4.233061
Antihemophilic Factor	Substance Withdrawal Syndrome	4.23295
Leflunomide	Melanoma	4.232273
Clenbuterol	Pancreatic Neoplasms	4.232213
Glucosamine	Multiple Sclerosis	4.231074
Simvastatin	Hyperkinesis	4.231048
Bimatoprost	Mood Disorders	4.230704
Travoprost	Mood Disorders	4.230704
Latanoprost	Mood Disorders	4.230704
Desmopressin	Substance Withdrawal Syndrome	4.230262
Terlipressin	Myocardial Infarction	4.230197
Bepridil	Hyperalgesia	4.229327
Disopyramide	Schizophrenia	4.228845
Chenodeoxycholic acid	Drug Toxicity	4.228695
Isradipine	Seizures	4.228681
Bepridil	Albuminuria	4.2281
Telmisartan	Hyperkinesis	4.22781
Cyclosporine	Hypertension	4.22767
Nadroparin	Cholestasis	4.227602
Nadroparin	Amyloidosis, Familial	4.227602
Nadroparin	Amyloidosis, familial visceral	4.227602
Nadroparin	Afibrinogenemia	4.227602
Nadroparin	Kidney Diseases	4.227602
Nadroparin	Afibrinogenemia congenital	4.227602
Pranlukast	Arthritis, Rheumatoid	4.227586
Nifedipine	Breast Neoplasms	4.227168
Mifepristone	Prostatic Neoplasms	4.226547
Pilocarpine	Schizophrenia	4.226537
Gallium nitrate	Prostatic Neoplasms	4.226527
Triflusal	Pain	4.226196
Flunarizine	Schizophrenia	4.225939
Pimecrolimus	Melanoma	4.225767
Abciximab	Heart Failure	4.225726
Tirofiban	Heart Failure	4.225726
Eptifibatide	Liver Cirrhosis, Experimental	4.225311
Sucralfate	Glioma	4.224732
Dasatinib	Prostatic Neoplasms	4.224721
Atropine	Schizophrenia	4.224498
Tranexamic Acid	Prostatic Neoplasms	4.224215
Cyclothiazide	Tachycardia	4.224204
Hyoscyamine	Schizophrenia	4.223286
Mefloquine	Peripheral Nervous System Diseases	4.223079
Mefloquine	Glomerulonephritis, IGA	4.223079
Fludrocortisone	Hyperkinesis	4.222965
Dinoprost Tromethamine	Hyperkinesis	4.222706
Tafluprost	Hyperkinesis	4.222706
Isoproterenol	Medulloblastoma	4.222604
Repaglinide	Edema	4.222442
Nateglinide	Edema	4.222442
Megestrol	Substance Withdrawal Syndrome	4.222344
Dasatinib	Colorectal Neoplasms	4.221706
Vinblastine	Schizophrenia	4.221684
Minaprine	Schizophrenia	4.221591
Sucralfate	Necrosis	4.221258
Miconazole	Drug Toxicity	4.220868
Suramin	Stomach Neoplasms	4.220691
Sucralfate	Hyperalgesia	4.220469
Chlorpheniramine	Myocardial Reperfusion Injury	4.219991
Glipizide	Pancreatic Neoplasms	4.219922
Miconazole	Asthma	4.219444
Leflunomide	Dermatitis, Atopic	4.219312
Ondansetron	Hypertension	4.219304
Framycetin	Carcinoma, Hepatocellular	4.219298
Cyproheptadine	Schizophrenia	4.218791
Desipramine	Schizophrenia	4.218606
Filgrastim	Ovarian Neoplasms	4.218094
Loperamide	Leukemia, Myeloid, Acute	4.217532
Porfimer	Myocardial Reperfusion Injury	4.216832
Latanoprost	Albuminuria	4.216459
Travoprost	Albuminuria	4.216459
Bimatoprost	Albuminuria	4.216459
Glipizide	Breast Neoplasms	4.215928
Filgrastim	Leukemia, Myeloid, Acute	4.215676
Promethazine	Tachycardia	4.215418
Bethanechol	Schizophrenia	4.215324
Dicyclomine	Schizophrenia	4.215324
Pimozide	Pain	4.2153
Isoproterenol	Lung Neoplasms	4.215016
Methacholine	Schizophrenia	4.214852
Nortriptyline	Schizophrenia	4.214655
Denileukin diftitox	Lung Neoplasms	4.214619
Goserelin	Hyperkinesis	4.214274
Quinacrine	Breast Neoplasms	4.213332
Leflunomide	Multiple Sclerosis	4.212909
Minocycline	Hypertension	4.212623
Trifluoperazine	Tremor	4.21256
Gliclazide	Hypotension	4.212497
Reteplase	Adenocarcinoma	4.212222
Auranofin	Hypertension	4.212076
Glycopyrrolate	Schizophrenia	4.211641
Pirenzepine	Schizophrenia	4.211641
Clidinium	Schizophrenia	4.211641
Oxytocin	Hypertension	4.21098
Amlexanox	Pancreatic Neoplasms	4.209106
Vinblastine	Hyperkinesis	4.208976
Perphenazine	Seizures	4.208137
Hyaluronan	Myocardial Reperfusion Injury	4.207583
Mesalazine	Hypertension	4.207521
Amlexanox	Carcinoma, Hepatocellular	4.207283
Sirolimus	Hypertension	4.205642
Treprostinil	Schizophrenia	4.205564
Lithium	Hyperalgesia	4.205354
Adalimumab	Heart Failure	4.204943
Methyl aminolevulinate	Heart Failure	4.204943
Palivizumab	Heart Failure	4.204943
Natalizumab	Heart Failure	4.204943
Bevacizumab	Heart Failure	4.204943
Daclizumab	Heart Failure	4.204943
Alefacept	Heart Failure	4.204943
Alemtuzumab	Heart Failure	4.204943
Tositumomab	Heart Failure	4.204943
Ibritumomab	Heart Failure	4.204943
Muromonab	Heart Failure	4.204943
Rituximab	Heart Failure	4.204943
Basiliximab	Heart Failure	4.204943
Efalizumab	Heart Failure	4.204943
Intravenous Immunoglobulin	Heart Failure	4.204943
Cetuximab	Heart Failure	4.204943
Trastuzumab	Heart Failure	4.204943
Etanercept	Heart Failure	4.204943
Gliclazide	Ventricular Fibrillation	4.204214
Pentagastrin	Status Epilepticus	4.204181
Nadroparin	Leukemia, Myeloid, Acute	4.204014
Sucralfate	Adenocarcinoma	4.203992
Dasatinib	Proteinuria	4.203957
Alendronate	Breast Neoplasms	4.203737
Loperamide	Depressive Disorder	4.203444
Fomepizole	Prostatic Neoplasms	4.203366
Trimipramine	Tachycardia	4.203144
Iloprost	Venous Thrombosis	4.203064
Pranlukast	Myocardial Infarction	4.202903
Balsalazide	Arthritis, Rheumatoid	4.202651
Nadroparin	Multiple Sclerosis	4.202641
Framycetin	Neoplasm Metastasis	4.202571
Rabeprazole	Hypertension	4.201976
Omeprazole	Hypertension	4.201976
Lansoprazole	Hypertension	4.201976
Esomeprazole	Hypertension	4.201976
Filgrastim	Pancreatic Neoplasms	4.20177
Mivacurium	Schizophrenia	4.201355
Perphenazine	Pain	4.201262
Miconazole	Lung Neoplasms	4.200882
Olsalazine	Breast Neoplasms	4.200588
Fludrocortisone	Prostatic Neoplasms	4.200538
Sucralfate	Heart Defects, Congenital	4.200161
Sucralfate	Aortic Valve Insufficiency	4.200161
Loperamide	Heart Failure	4.199862
Glipizide	Coronary Artery Disease	4.199776
Sucralfate	Colonic Neoplasms	4.199498
Sucralfate	Carcinoma, Hepatocellular	4.199207
Hyaluronan	Dermatitis, Atopic	4.199184
Everolimus	Melanoma	4.198976
Olopatadine	Tachycardia	4.198964
Alitretinoin	Proteinuria	4.198851
Glucosamine	Colorectal Neoplasms	4.19822
Suramin	Schizophrenia	4.197579
Tenecteplase	Adenocarcinoma	4.197531
Phytonadione	Lung Neoplasms	4.197514
Fosaprepitant	Hypertension	4.19723
Aprepitant	Hypertension	4.19723
Antithymocyte globulin	Graves Disease	4.196217
Trifluoperazine	Hyperalgesia	4.195723
Porfimer	Diabetes Mellitus, Experimental	4.195544
Levosimendan	Hyperkinesis	4.195003
Hyaluronan	Prostatic Neoplasms	4.194805
Succinylcholine	Schizophrenia	4.194718
Zafirlukast	Hypertension	4.194605
Tolbutamide	Hypertension	4.194172
Sulfasalazine	Hypertension	4.194029
Balsalazide	Inflammation	4.19269
Adapalene	Hyperkinesis	4.191857
Doxepin	Schizophrenia	4.190696
Amlexanox	Neoplasm Metastasis	4.190557
Plerixafor	Skin Neoplasms	4.19045
Pramipexole	Hypertension	4.189822
Adapalene	Prostatic Neoplasms	4.189736
Drotaverine	Hypertension	4.189734
Pancuronium	Schizophrenia	4.18973
Acitretin	Proteinuria	4.189297
Paricalcitol	Breast Neoplasms	4.18916
Miconazole	Osteoporosis	4.189069
Eptifibatide	Autistic Disorder	4.188373
Danazol	Lung Neoplasms	4.187315
Chlorpheniramine	Albuminuria	4.187295
Bopindolol	Tachycardia	4.187139
Carbachol	Schizophrenia	4.186901
Hyaluronan	Necrosis	4.1866
Antihemophilic Factor	Myocardial Infarction	4.18643
Antithymocyte globulin	Leukemia	4.186143
Escitalopram	Schizophrenia	4.185539
Daclizumab	Breast Neoplasms	4.185482
Bevacizumab	Breast Neoplasms	4.185482
Natalizumab	Breast Neoplasms	4.185482
Palivizumab	Breast Neoplasms	4.185482
Basiliximab	Breast Neoplasms	4.185482
Rituximab	Breast Neoplasms	4.185482
Muromonab	Breast Neoplasms	4.185482
Ibritumomab	Breast Neoplasms	4.185482
Tositumomab	Breast Neoplasms	4.185482
Alemtuzumab	Breast Neoplasms	4.185482
Alefacept	Breast Neoplasms	4.185482
Abciximab	Breast Neoplasms	4.185482
Adalimumab	Breast Neoplasms	4.185482
Efalizumab	Breast Neoplasms	4.185482
Intravenous Immunoglobulin	Breast Neoplasms	4.185482
Cetuximab	Breast Neoplasms	4.185482
Etanercept	Breast Neoplasms	4.185482
Trastuzumab	Breast Neoplasms	4.185482
Fluticasone Propionate	Breast Neoplasms	4.185352
Sucralfate	Heart Failure	4.184792
Nadroparin	Proteinuria	4.184776
Nadroparin	Mesothelioma	4.184776
Denileukin diftitox	Tachycardia	4.184583
Gemtuzumab ozogamicin	Colonic Neoplasms	4.184518
Megestrol	Stomach Neoplasms	4.184202
Suramin	Hypertrophy, Left Ventricular	4.183511
Fluocinonide	Asthma	4.183192
Megestrol	Lung Neoplasms	4.183149
Clenbuterol	Seizures	4.183095
Ketamine	Hypertension	4.183004
Sunitinib	Inflammation	4.182977
Pentagastrin	Cardiomegaly	4.182779
Acamprosate	Hyperkinesis	4.181906
Glucosamine	Lung Neoplasms	4.181787
Pranlukast	Schizophrenia	4.181765
Pentosan Polysulfate	Calcinosis	4.181187
Pentosan Polysulfate	Heart Valve Diseases	4.181187
Glucosamine	Ovarian Neoplasms	4.180176
Brinzolamide	Arthritis, Rheumatoid	4.179907
Dibucaine	Hypertension	4.179656
Glucosamine	Arthritis, Experimental	4.179269
Rifabutin	Pancreatic Neoplasms	4.178777
Aprindine	Seizures	4.178771
Goserelin	Tachycardia	4.178691
Nedocromil	Hypertension	4.17869
Isoflurane	Schizophrenia	4.178115
Balsalazide	Pain	4.178082
Filgrastim	Esophageal Neoplasms	4.178065
Lithium	Stomach Neoplasms	4.177651
Amiloride	Prostatic Neoplasms	4.177531
Suramin	Thrombosis	4.17749
Alitretinoin	Skin Diseases	4.177385
Alteplase	Adenocarcinoma	4.176995
Filgrastim	Lupus Nephritis	4.176908
Acetophenazine	Hypertension	4.176783
Denileukin diftitox	Schizophrenia	4.176764
Eptifibatide	Colonic Neoplasms	4.176521
Miconazole	Seizures	4.17652
Nedocromil	Alzheimer Disease	4.176408
Nedocromil	Cognition Disorders	4.176408
Nedocromil	Nerve Degeneration	4.176408
Rifabutin	Glioma	4.176327
Fluticasone Propionate	Arthritis, Rheumatoid	4.175738
Loperamide	Pain	4.174418
Chloramphenicol	Myocardial Infarction	4.174304
Hydroxychloroquine	Inflammation	4.174232
Anakinra	GRANULOMATOUS DISEASE, CHRONIC, AUTOSOMAL RECESSIVE, CYTOCHROME b-NEGATIVE	4.174208
Anakinra	Granulomatous Disease, Chronic	4.174208
Rifabutin	Neoplasms	4.174172
Insulin Aspart	Prostatic Neoplasms	4.173759
Lithium	Asthma	4.173433
Minocycline	Prostatic Neoplasms	4.173103
Dimethindene	Hypertension	4.173023
Loxapine	Hypertension	4.172775
Methazolamide	Hyperkinesis	4.172461
Nadroparin	Neoplasms, Experimental	4.172427
Minocycline	Leukemia, Promyelocytic, Acute	4.172144
Buserelin	Hyperkinesis	4.172113
Thiothixene	Hypertension	4.172031
Benzatropine	Hypertension	4.171753
Megestrol	Carcinoma, Hepatocellular	4.171629
Gliclazide	Edema	4.171568
Isosorbide Mononitrate	Tachycardia	4.171162
Nitric Oxide	Tachycardia	4.171162
Filgrastim	Colitis	4.170922
Tazarotene	Prostatic Neoplasms	4.170382
Montelukast	Hypertension	4.170055
Gallium nitrate	Inflammation	4.169833
Filgrastim	Multiple Myeloma	4.169271
Desmopressin	Hyperkinesis	4.16908
Glucosamine	Tachycardia	4.167939
Acitretin	Skin Diseases	4.167832
Vasopressin	Myocardial Infarction	4.167025
Imatinib	Seizures	4.166756
Irbesartan	Schizophrenia	4.166367
Sucralfate	Urinary Bladder Neoplasms	4.165945
Nicardipine	Breast Neoplasms	4.165927
Danazol	Schizophrenia	4.165351
Amlodipine	Seizures	4.164927
Ibutilide	Seizures	4.164865
Quinacrine	Schizophrenia	4.164639
Nisoldipine	Seizures	4.164585
L-Carnitine	Heart Failure	4.164444
Leflunomide	Stomach Neoplasms	4.163795
Minaprine	Hypertension	4.162811
Olopatadine	Depressive Disorder	4.16273
Mesalazine	Leukemia	4.162581
Dasatinib	Seizures	4.162465
Albendazole	Substance Withdrawal Syndrome	4.162297
Glucosamine	Albuminuria	4.162266
Meperidine	Hyperkinesis	4.162159
Misoprostol	Hypertension	4.161799
Minocycline	Edema	4.16178
Abatacept	Breast Neoplasms	4.161286
Fluocinonide	Hyperkinesis	4.161121
Amiodarone	Breast Neoplasms	4.160746
Fluoxetine	Hypertension	4.159811
Ixabepilone	Schizophrenia	4.159703
Ethopropazine	Schizophrenia	4.159553
Amiloride	Hyperkinesis	4.158089
Gemtuzumab ozogamicin	Neoplasms, Experimental	4.15777
Amlexanox	Hypotension	4.15739
Cyclothiazide	Substance Withdrawal Syndrome	4.157222
Flunarizine	Pain	4.156872
Candesartan	Hyperkinesis	4.156654
Losartan	Hyperkinesis	4.156654
Valsartan	Hyperkinesis	4.156654
Eprosartan	Hyperkinesis	4.156654
Olmesartan	Hyperkinesis	4.156654
Bethanechol	Hypertension	4.156362
Dicyclomine	Hypertension	4.156362
Suramin	Venous Thrombosis	4.156152
Penbutolol	Tachycardia	4.156137
Repaglinide	Drug Toxicity	4.156109
Nateglinide	Drug Toxicity	4.156109
Methsuximide	Prostatic Neoplasms	4.155867
Ethosuximide	Prostatic Neoplasms	4.155867
Trimethadione	Prostatic Neoplasms	4.155867
Antithymocyte globulin	Liver Cirrhosis, Experimental	4.155749
Magnesium Sulfate	Schizophrenia	4.155571
Trimipramine	Seizures	4.155548
Hyaluronan	Heart Failure	4.154923
L-Carnitine	Inflammation	4.154862
Dimethindene	Schizophrenia	4.154835
Amrinone	Arthritis, Rheumatoid	4.154708
Interferon alfa-n1	Colorectal Neoplasms	4.154247
Interferon alfacon-1	Colorectal Neoplasms	4.154247
Peginterferon alfa-2a	Colorectal Neoplasms	4.154247
Nateglinide	Drug-Induced Liver Injury	4.154089
Repaglinide	Drug-Induced Liver Injury	4.154089
Glucosamine	Carcinoma, Hepatocellular	4.153817
Nateglinide	Hyperalgesia	4.153768
Nateglinide	Albuminuria	4.153768
Repaglinide	Hyperalgesia	4.153768
Repaglinide	Albuminuria	4.153768
Peginterferon alfa-2b	Colorectal Neoplasms	4.153254
Dalteparin	Inflammation	4.153039
Phenoxybenzamine	Schizophrenia	4.152693
Bexarotene	Prostatic Neoplasms	4.152533
Clenbuterol	Arthritis, Rheumatoid	4.152241
Vinblastine	Seizures	4.15221
Nitrendipine	Schizophrenia	4.152106
Carvedilol	Substance Withdrawal Syndrome	4.151777
Becaplermin	Schizophrenia	4.151736
Molindone	Hypertension	4.151587
Repaglinide	Acute Kidney Injury	4.151331
Nateglinide	Acute Kidney Injury	4.151331
Megestrol	Leukemia, Myelogenous, Chronic, BCR-ABL Positive	4.151105
Suramin	Edema	4.150792
Methyclothiazide	Tachycardia	4.150782
Framycetin	Myocardial Infarction	4.150644
Miconazole	Colorectal Neoplasms	4.150606
Antithymocyte globulin	Lupus Nephritis	4.150239
Cyclobenzaprine	Hypertension	4.149838
Nadroparin	Asthenozoospermia	4.149545
Nadroparin	Anuria	4.149545
Nadroparin	Carotid Artery Diseases	4.149545
Nadroparin	Idiopathic Pulmonary Fibrosis	4.149545
Nadroparin	Heart Rupture, Post-Infarction	4.149545
Bepridil	Heart Diseases	4.14946
Olsalazine	Prostatic Neoplasms	4.1491
Sulfasalazine	Leukemia	4.148825
Trimipramine	Pain	4.148672
Clidinium	Hypertension	4.148623
Glycopyrrolate	Hypertension	4.148623
Halothane	Seizures	4.14862
Zonisamide	Heart Failure	4.148253
Betaxolol	Tachycardia	4.148165
Treprostinil	Breast Neoplasms	4.147938
Pimecrolimus	Prostatic Neoplasms	4.147849
Antithymocyte globulin	Liver Diseases	4.14782
Leflunomide	MYD88 DEFICIENCY	4.147814
Leflunomide	Tachycardia	4.147649
Gabapentin	Breast Neoplasms	4.147226
Clomipramine	Breast Neoplasms	4.147219
Hyaluronan	Lung Neoplasms	4.147157
Estramustine	Kidney Diseases	4.147084
Olopatadine	Tremor	4.147052
Ixabepilone	Hyperkinesis	4.146995
Filgrastim	Gastrointestinal Stromal Tumors	4.146382
Icatibant	Coronary Thrombosis	4.146352
Isradipine	Schizophrenia	4.146233
Gallium nitrate	Arthritis, Rheumatoid	4.145971
Cefdinir	Inflammation	4.145885
Dalteparin	Coronary Thrombosis	4.145732
Nilvadipine	Heart Failure	4.145709
Olsalazine	Myocardial Infarction	4.145538
Glipizide	Kidney Diseases	4.145501
Glipizide	Angioedema	4.145501
Levonorgestrel	Pain	4.1452
Mesoridazine	Hypertension	4.145074
Niflumic Acid	Hypertension	4.144731
Fluticasone Propionate	Hypertension	4.144731
Iloprost	Pulmonary Embolism	4.144249
Lithium	Catalepsy	4.144248
Sucralfate	Ovarian Neoplasms	4.144194
Vorinostat	Neoplasms	4.144132
Sucralfate	Atherosclerosis	4.143966
Irbesartan	Seizures	4.143836
Tramadol	Schizophrenia	4.143552
Nadroparin	Substance Withdrawal Syndrome	4.143538
Gemtuzumab ozogamicin	Status Epilepticus	4.143371
Loperamide	Prostatic Neoplasms	4.143079
Nedocromil	Inflammatory Bowel Diseases	4.142477
Gallium nitrate	Lung Neoplasms	4.14216
Isradipine	Heart Failure	4.141513
Anakinra	Periodic fever, familial, autosomal dominant	4.141506
Amiodarone	Schizophrenia	4.141451
Nifedipine	Depressive Disorder	4.141406
Methsuximide	Hyperkinesis	4.140653
Ethosuximide	Hyperkinesis	4.140653
Trimethadione	Hyperkinesis	4.140653
Antithymocyte globulin	Bronchial Hyperreactivity	4.140196
Antithymocyte globulin	Hernia, Diaphragmatic	4.140196
Antithymocyte globulin	Diabetic Retinopathy	4.140196
Antithymocyte globulin	Nephrosis	4.140196
Antithymocyte globulin	Uremia	4.140196
Olopatadine	Substance Withdrawal Syndrome	4.139539
Glucosamine	Leukemia, Myeloid, Acute	4.139429
Anistreplase	Myocardial Infarction	4.139364
Urokinase	Myocardial Infarction	4.139364
Drotrecogin alfa	Myocardial Infarction	4.139364
Magnesium Sulfate	Prostatic Neoplasms	4.139192
Filgrastim	Melanoma	4.139092
Filgrastim	Glioma	4.139092
Sunitinib	Proteinuria	4.138785
Nilvadipine	Seizures	4.13823
Lithium	Leukemia, Myeloid, Acute	4.138194
Antithymocyte globulin	Celiac Disease	4.138053
Leuprolide	Hyperkinesis	4.138047
Gonadorelin	Hyperkinesis	4.138047
Bepridil	Mental Disorders	4.137975
Fludrocortisone	Inflammation	4.137684
Glucosamine	Melanoma	4.137617
Bepridil	Prostatic Neoplasms	4.137437
Amitriptyline	Breast Neoplasms	4.137256
Lenalidomide	Lung Neoplasms	4.136926
Buserelin	Tachycardia	4.13653
Bosentan	Hyperkinesis	4.136322
Trimipramine	Substance Withdrawal Syndrome	4.136162
Triflusal	Asthma	4.135895
Bethanidine	Tachycardia	4.135612
Glipizide	Lung Neoplasms	4.135586
Telmisartan	Tachycardia	4.135478
Nadroparin	Heart Failure	4.13546
Quinacrine	Cocaine-Related Disorders	4.135306
Irbesartan	Melanoma	4.135293
Tenecteplase	Carcinoma, Hepatocellular	4.135227
Tenecteplase	Carcinoma, Squamous Cell	4.135227
Tenecteplase	Skin Neoplasms	4.135227
Olsalazine	Arthritis, Rheumatoid	4.135166
Trifluoperazine	Catalepsy	4.134618
Antithymocyte globulin	Tachycardia	4.134402
Sucralfate	Melanoma	4.134252
Mianserin	Hypertension	4.133858
Icatibant	Depressive Disorder	4.133699
Felodipine	Hypotension	4.133562
Sucralfate	Leukemia, Myeloid, Acute	4.133561
Flutamide	Lung Neoplasms	4.133276
Testosterone Propionate	Lung Neoplasms	4.133276
Methyltestosterone	Lung Neoplasms	4.133276
Testosterone	Lung Neoplasms	4.133276
Cyproterone	Lung Neoplasms	4.133276
Bicalutamide	Lung Neoplasms	4.133276
Oxandrolone	Lung Neoplasms	4.133276
Glucosamine	Schizophrenia	4.132837
Nilvadipine	Myocardial Ischemia	4.132816
Rifabutin	Dermatitis, Atopic	4.132699
Iloprost	Hypertension	4.132304
Danazol	Leukemia, Myeloid, Acute	4.132169
Gemtuzumab ozogamicin	Glomerulonephritis, Membranoproliferative	4.131646
Gemtuzumab ozogamicin	Colitis, Ulcerative	4.131517
Hyaluronan	Melanoma	4.131478
Nadroparin	Tachycardia	4.13078
Rocuronium	Schizophrenia	4.130456
Gallium nitrate	Adenocarcinoma	4.130428
Tafluprost	Tachycardia	4.130374
Dinoprost Tromethamine	Tachycardia	4.130374
Olopatadine	Hyperalgesia	4.130215
Dasatinib	Tachycardia	4.130097
Pentosan Polysulfate	Aortic Diseases	4.130009
Pentosan Polysulfate	Sepsis	4.130009
Orphenadrine	Hyperkinesis	4.129931
Isradipine	Prostatic Neoplasms	4.129854
Dipyridamole	Breast Neoplasms	4.1298
Pentostatin	Breast Neoplasms	4.1298
Prednicarbate	Pain	4.129549
Budesonide	Pain	4.129549
Desonide	Pain	4.129549
Mometasone	Pain	4.129549
Amcinonide	Pain	4.129549
Clobetasol	Pain	4.129549
Flunisolide	Pain	4.129549
Diflorasone	Pain	4.129549
Hydrocortisone	Pain	4.129549
Fluocinolone Acetonide	Pain	4.129549
Pranlukast	Inflammatory Bowel Diseases	4.128892
Metformin	Colitis, Ulcerative	4.128767
Nedocromil	Hyperkinesis	4.12876
Eptifibatide	Movement Disorders	4.128734
Amrinone	Colorectal Neoplasms	4.128621
Isradipine	Myocardial Ischemia	4.12862
Filgrastim	Brain Ischemia	4.128253
Sorafenib	Prostatic Neoplasms	4.128169
Carbachol	Hypertension	4.127938
Mefloquine	Melanoma	4.127681
Aprindine	Depressive Disorder	4.127131
Sorafenib	Proteinuria	4.12703
Nitrendipine	Prostatic Neoplasms	4.127022
Isoproterenol	Carcinoma, Hepatocellular	4.12647
Gemfibrozil	Fatty Liver	4.126269
Gemfibrozil	Hyperlipoproteinemias	4.126269
Leflunomide	West Nile Fever	4.126222
Acitretin	Prostatic Neoplasms	4.125994
Methazolamide	Pain	4.125434
Felodipine	Prostatic Neoplasms	4.124964
Glucosamine	Colitis, Ulcerative	4.124402
Vinblastine	Tachycardia	4.124331
Sunitinib	Drug Toxicity	4.124085
Triflusal	Schizophrenia	4.124042
Antithymocyte globulin	Cardiomyopathies	4.12397
Azelaic Acid	Stomach Neoplasms	4.123775
Sucralfate	Myocardial Infarction	4.122935
Isoproterenol	Depressive Disorder	4.122853
Levetiracetam	Tachycardia	4.122487
Pranlukast	Pancreatic Neoplasms	4.122242
Spironolactone	Lung Neoplasms	4.121823
Ibutilide	Myocardial Ischemia	4.12179
Isoproterenol	Myocardial Ischemia	4.121735
Everolimus	Prostatic Neoplasms	4.121058
Nicardipine	Seizures	4.120993
Carteolol	Tachycardia	4.120959
Nedocromil	Drug Toxicity	4.120865
Pentosan Polysulfate	Heart Failure	4.120791
Dasatinib	Attention Deficit Disorder with Hyperactivity	4.120747
Clenbuterol	Liver Neoplasms, Experimental	4.120612
Estriol	Breast Neoplasms	4.120169
Bopindolol	Substance Withdrawal Syndrome	4.120157
Loperamide	Mental Disorders	4.119814
Miconazole	Urinary Bladder Neoplasms	4.119696
Miconazole	Pancreatic Neoplasms	4.119696
Meclofenamic acid	Bradycardia	4.119631
Pranlukast	Carcinoma, Hepatocellular	4.119486
Gemtuzumab ozogamicin	Myocardial Infarction	4.119453
Megestrol	Drug-Induced Liver Injury	4.119441
Filgrastim	Liver Cirrhosis, Experimental	4.119277
Filgrastim	Atherosclerosis	4.119277
Lithium	Colorectal Neoplasms	4.118698
Cinnarizine	Anxiety Disorders	4.118576
Pentagastrin	Cocaine-Related Disorders	4.118515
Amlodipine	Inflammation	4.118403
Icatibant	Tremor	4.118021
Methysergide	Hypertension	4.117964
Pegfilgrastim	Arthritis, Rheumatoid	4.117857
Rifabutin	Arthritis, Psoriatic	4.117835
Sevoflurane	Hypertension	4.117701
Lithium	Cocaine-Related Disorders	4.117439
Cinnarizine	Movement Disorders	4.11734
Dobutamine	Tachycardia	4.117125
Isoflurane	Hypertrophy, Left Ventricular	4.117102
Salbutamol	Tachycardia	4.116915
Nadroparin	Shock, Septic	4.116337
Cinnarizine	Depressive Disorder, Major	4.116155
Alitretinoin	Attention Deficit Disorder with Hyperactivity	4.115641
Bepridil	Depressive Disorder	4.115438
Amlodipine	Heart Failure	4.115267
Olsalazine	Multiple Sclerosis	4.115248
Cimetidine	Hypertension	4.115205
Famotidine	Hypertension	4.115205
Nizatidine	Hypertension	4.115205
Ranitidine	Hypertension	4.115205
Abciximab	Arthritis, Rheumatoid	4.114848
Tirofiban	Arthritis, Rheumatoid	4.114848
Interferon alfacon-1	Arthritis, Rheumatoid	4.114794
Peginterferon alfa-2a	Arthritis, Rheumatoid	4.114794
Interferon alfa-n1	Arthritis, Rheumatoid	4.114794
Nadroparin	Cocaine-Related Disorders	4.114652
Trifluoperazine	Mental Disorders	4.114583
Treprostinil	Depressive Disorder	4.11432
Sunitinib	Seizures	4.114254
Vardenafil	Anxiety Disorders	4.114147
Flunarizine	Depressive Disorder	4.114035
Triflusal	Hyperkinesis	4.113823
Peginterferon alfa-2b	Arthritis, Rheumatoid	4.11364
Mirtazapine	Hypertension	4.113379
Phytonadione	Myocardial Infarction	4.112685
Danazol	Colorectal Neoplasms	4.112674
Amisulpride	Hypertension	4.112498
Fludrocortisone	Breast Neoplasms	4.112469
Suramin	Lung Neoplasms	4.112383
Pentosan Polysulfate	Drug-Induced Liver Injury	4.111952
Pentosan Polysulfate	Glomerulosclerosis, Focal Segmental	4.111952
Pentosan Polysulfate	Brain Neoplasms	4.111952
Pentosan Polysulfate	Leukoencephalopathies	4.111952
Pentosan Polysulfate	Acute Kidney Injury	4.111952
Goserelin	Substance Withdrawal Syndrome	4.111709
Trimipramine	Hyperkinesis	4.111351
Bepridil	Hypotension	4.111328
Bethanidine	Heart Failure	4.111183
Bacitracin	Schizophrenia	4.111159
Nimodipine	Schizophrenia	4.110826
Albendazole	Neoplasms	4.110743
Acetazolamide	Heart Diseases	4.110298
Isoproterenol	Neoplasm Metastasis	4.109743
Pentosan Polysulfate	Purpura, Schoenlein-Henoch	4.109702
Pentosan Polysulfate	Angina, Unstable	4.109702
Mesalazine	Lung Neoplasms	4.109492
Sunitinib	Arthritis, Rheumatoid	4.109306
Metformin	Melanoma	4.108367
Balsalazide	Colorectal Neoplasms	4.10832
Minocycline	Hypertrophy, Left Ventricular	4.108007
Trifluoperazine	Cocaine-Related Disorders	4.107808
Gemtuzumab ozogamicin	Myocardial Reperfusion Injury	4.107638
Nadroparin	Hyperkinesis	4.107418
Dipyridamole	Inflammation	4.107363
Pentostatin	Inflammation	4.107363
Dasatinib	Carcinoma, Non-Small-Cell Lung	4.107269
Isoproterenol	Tremor	4.107176
Plerixafor	Melanoma	4.106734
Leflunomide	Adenocarcinoma	4.106612
Acitretin	Attention Deficit Disorder with Hyperactivity	4.106087
Leflunomide	Atrioventricular Block	4.106084
Fondaparinux sodium	Myocardial Infarction	4.105526
Rivaroxaban	Myocardial Infarction	4.105526
Mefloquine	Respiratory Syncytial Virus Infections	4.10533
Gliclazide	Drug Toxicity	4.105236
Megestrol	Cardiomyopathies	4.104978
Sulindac	Leukemia	4.104646
Gabapentin	Schizophrenia	4.104326
Nitric Oxide	Substance Withdrawal Syndrome	4.104179
Isosorbide Mononitrate	Substance Withdrawal Syndrome	4.104179
Vasopressin	Hyperkinesis	4.10399
Tirofiban	Breast Neoplasms	4.103989
Tetrahydrobiopterin	Myocardial Infarction	4.103976
Amoxapine	Tachycardia	4.103572
Vincristine	Schizophrenia	4.103325
Vinorelbine	Schizophrenia	4.103325
Colchicine	Schizophrenia	4.103325
Pranlukast	Melanoma	4.103286
Gliclazide	Drug-Induced Liver Injury	4.103216
Gliclazide	Hyperalgesia	4.102894
Gliclazide	Albuminuria	4.102894
Iloprost	Adenocarcinoma	4.102874
Lovastatin	Prostatic Neoplasms	4.102616
Gonadorelin	Tachycardia	4.102464
Leuprolide	Tachycardia	4.102464
Amlodipine	Myocardial Ischemia	4.102374
Glucosamine	Heart Failure	4.102217
Cinnarizine	Inflammation	4.101881
Cysteamine	Hypertension	4.101732
Rifabutin	Substance Withdrawal Syndrome	4.10171
Rifabutin	Edema	4.10171
Mifepristone	Pain	4.101597
Pranlukast	Colorectal Neoplasms	4.101182
Levetiracetam	Hyperkinesis	4.101033
Danazol	Hyperkinesis	4.100976
Mifepristone	Breast Neoplasms	4.100892
Ethopropazine	Hypertension	4.10059
Gliclazide	Acute Kidney Injury	4.100458
Sucralfate	Leukemia, Myelogenous, Chronic, BCR-ABL Positive	4.100293
Bezafibrate	Kidney Diseases	4.099964
Eptifibatide	Myocardial Reperfusion Injury	4.09964
Lithium	Dyskinesia, Drug-Induced	4.099636
Loperamide	Hyperalgesia	4.099588
Nateglinide	Pancreatic Neoplasms	4.099557
Repaglinide	Pancreatic Neoplasms	4.099557
Mequitazine	Hypertension	4.099118
Diphenhydramine	Hypertension	4.099118
Loratadine	Hypertension	4.099118
Pemirolast	Hypertension	4.099118
Hydroxyzine	Hypertension	4.099118
Desloratadine	Hypertension	4.099118
Azelastine	Hypertension	4.099118
Fexofenadine	Hypertension	4.099118
Clemastine	Hypertension	4.099118
Pheniramine	Hypertension	4.099118
Meclizine	Hypertension	4.099118
Antazoline	Hypertension	4.099118
Ketotifen	Hypertension	4.099118
Mepyramine	Hypertension	4.099118
Cyclizine	Hypertension	4.099118
Cetirizine	Hypertension	4.099118
Triprolidine	Hypertension	4.099118
Vorinostat	Leukemia	4.099094
Leflunomide	Carcinoma, Hepatocellular	4.099048
Irbesartan	Pain	4.098897
Leflunomide	Leukemia, Myeloid, Acute	4.098718
Treprostinil	Tremor	4.098643
Bimatoprost	Status Epilepticus	4.098427
Latanoprost	Status Epilepticus	4.098427
Travoprost	Status Epilepticus	4.098427
Zonisamide	Prostatic Neoplasms	4.098393
Miconazole	Precursor Cell Lymphoblastic Leukemia-Lymphoma	4.098325
Minocycline	Pain	4.097629
Sunitinib	Skin Neoplasms	4.097418
Suramin	Pulmonary Embolism	4.097337
Quinacrine	Pain	4.097169
Promethazine	Pain	4.097118
Reteplase	Lung Neoplasms	4.09692
Antithymocyte globulin	Ventricular Dysfunction, Left	4.096757
Porfimer	Cystic Fibrosis	4.096636
Nilvadipine	Schizophrenia	4.096454
Pentosan Polysulfate	Hypertension	4.096309
Thiethylperazine	Hypertension	4.095996
[truncated: 998,000+ more rows]
[truncated: 2 more columns]
